# Supplementary material for: Pancreatic acinar cell fate relies on system xC- to prevent ferroptosis during stress
Source: Cell Death Dis. 2023 Aug 21;14(8):536. doi: 10.1038/s41419-023-06063-w (PMC10442358; doi:10.1038/s41419-023-06063-w)
Supplement: Supplementary file 2 — Supplementary Table 1 [file 41419_2023_6063_MOESM2_ESM.xlsx]

## Sheet: WT.Day0vsDay1
Gene ID	Gene Name	WT.Day0vsDay1 : logFC	WT.Day0vsDay1 : PValue
ENSMUSG00000050359	Sprr1a	-10.9692	2.37679e-96
ENSMUSG00000047501	Cldn4	-9.27901	2.95595e-75
ENSMUSG00000030017	Reg3g	-8.89939	8.12903e-08
ENSMUSG00000026981	Il1rn	-8.74637	3.0763e-95
ENSMUSG00000044748	Defb1	-8.22239	2.2537e-55
ENSMUSG00000025161	Slc16a3	-8.16838	3.1378e-51
ENSMUSG00000048905	4930539E08Rik	-7.55387	1.12579e-58
ENSMUSG00000030616	Sytl2	-7.32627	4.69312e-75
ENSMUSG00000022218	Tgm1	-7.29462	2.67586e-35
ENSMUSG00000090877	Hspa1b	-7.25258	6.68144e-68
ENSMUSG00000003541	Ier3	-7.21495	4.5505e-178
ENSMUSG00000038508	Gdf15	-7.15181	1.12589e-89
ENSMUSG00000037613	Tnfrsf23	-7.13154	4.15133e-84
ENSMUSG00000030483	Cyp2b10	-6.98993	1.67676e-34
ENSMUSG00000027456	Sdcbp2	-6.94362	2.86007e-51
ENSMUSG00000041827	Oasl1	-6.90176	1.52561e-59
ENSMUSG00000004951	Hspb1	-6.89488	4.61268e-74
ENSMUSG00000091971	Hspa1a	-6.84646	6.81934e-67
ENSMUSG00000024883	Rin1	-6.81956	3.92436e-127
ENSMUSG00000048070	Pirt	-6.80065	1.60993e-53
ENSMUSG00000071356	Reg3b	-6.7882	2.3742e-07
ENSMUSG00000024912	Fosl1	-6.77549	6.30276e-47
ENSMUSG00000029380	Cxcl1	-6.75584	6.77393e-19
ENSMUSG00000025473	Adam8	-6.75571	2.80484e-57
ENSMUSG00000032487	Ptgs2	-6.68685	2.23486e-22
ENSMUSG00000026628	Atf3	-6.63303	2.97199e-151
ENSMUSG00000020641	Rsad2	-6.60405	2.60964e-132
ENSMUSG00000044716	Dok7	-6.45587	2.49722e-54
ENSMUSG00000037411	Serpine1	-6.35206	3.25508e-28
ENSMUSG00000036390	Gadd45a	-6.34565	5.89146e-113
ENSMUSG00000074272	Ceacam1	-6.34508	1.89288e-26
ENSMUSG00000034394	Lif	-6.3119	5.9785e-42
ENSMUSG00000040483	Xaf1	-6.28031	1.60719e-38
ENSMUSG00000044162	Tnip3	-6.27658	4.28131e-36
ENSMUSG00000046223	Plaur	-6.2642	6.98457e-56
ENSMUSG00000030107	Usp18	-6.18406	2.66753e-80
ENSMUSG00000025746	Il6	-6.12313	3.12081e-13
ENSMUSG00000025931	Paqr8	-6.04893	1.43186e-53
ENSMUSG00000023045	Soat2	-5.97689	8.24106e-39
ENSMUSG00000028494	Plin2	-5.96964	2.31278e-86
ENSMUSG00000035385	Ccl2	-5.93278	1.74816e-18
ENSMUSG00000042734	Ttc9	-5.91488	1.33339e-44
ENSMUSG00000019577	Pdk4	-5.87079	1.55239e-16
ENSMUSG00000034459	Ifit1	-5.86448	2.68861e-25
ENSMUSG00000032643	Fhl3	-5.84202	5.26343e-73
ENSMUSG00000032369	Plscr1	-5.80841	4.30928e-47
ENSMUSG00000014837	4931428F04Rik	-5.76695	2.44862e-27
ENSMUSG00000074896	Ifit3	-5.73806	4.85895e-24
ENSMUSG00000033355	Rtp4	-5.72693	1.20742e-63
ENSMUSG00000046733	Gprc5a	-5.69804	3.40825e-56
ENSMUSG00000039384	Dusp10	-5.66264	5.92522e-69
ENSMUSG00000042268	Slc26a9	-5.65701	9.92999e-53
ENSMUSG00000040272	Accs	-5.60396	4.95445e-45
ENSMUSG00000049382	Krt8	-5.60147	5.23978e-74
ENSMUSG00000029819	Npy	-5.60051	2.63565e-18
ENSMUSG00000029371	Cxcl5	-5.55225	9.83385e-17
ENSMUSG00000045502	Hcar2	-5.48664	3.54416e-28
ENSMUSG00000025586	Cpeb1	-5.45143	5.07306e-66
ENSMUSG00000032315	Cyp1a1	-5.437	2.1802e-19
ENSMUSG00000001131	Timp1	-5.22093	5.9495e-17
ENSMUSG00000024558	Mapk4	-5.19272	3.09463e-22
ENSMUSG00000029484	Anxa3	-5.17979	1.24608e-86
ENSMUSG00000037921	Ddx60	-5.1736	3.78918e-09
ENSMUSG00000008136	Fhl2	-5.16906	4.82688e-25
ENSMUSG00000029762	Akr1b8	-5.16785	4.1859e-78
ENSMUSG00000031530	Dusp4	-5.16673	1.63898e-50
ENSMUSG00000015656	Hspa8	-5.16565	3.52999e-57
ENSMUSG00000065145	Vaultrc5	-5.14405	3.51736e-18
ENSMUSG00000026822	Lcn2	-5.14111	2.83599e-52
ENSMUSG00000053007	Creb5	-5.12565	9.04117e-58
ENSMUSG00000024032	Tff1	-5.11642	3.64052e-21
ENSMUSG00000058427	Cxcl2	-5.1027	6.15267e-11
ENSMUSG00000015312	Gadd45b	-5.10236	4.51114e-89
ENSMUSG00000001627	Ifrd1	-5.09038	2.10885e-24
ENSMUSG00000000078	Klf6	-5.08892	4.32647e-18
ENSMUSG00000035678	Tnfsf9	-5.0434	2.86584e-20
ENSMUSG00000005413	Hmox1	-4.99384	2.11229e-77
ENSMUSG00000041842	Fhdc1	-4.98975	1.39551e-26
ENSMUSG00000020758	Itgb4	-4.9779	6.2513e-49
ENSMUSG00000035557	Krt17	-4.97141	1.37281e-21
ENSMUSG00000028128	F3	-4.95926	5.49283e-31
ENSMUSG00000015533	Itga2	-4.93383	1.5196e-28
ENSMUSG00000005057	Sh2b2	-4.91548	5.18696e-21
ENSMUSG00000035692	Isg15	-4.9107	2.78721e-17
ENSMUSG00000002289	Angptl4	-4.88463	3.68727e-61
ENSMUSG00000037239	Spred3	-4.8645	4.49724e-28
ENSMUSG00000007379	Dennd2c	-4.84864	4.95989e-21
ENSMUSG00000014980	Tsen15	-4.84231	3.49693e-33
ENSMUSG00000028214	Gem	-4.83986	2.37797e-12
ENSMUSG00000050335	Lgals3	-4.82871	1.95938e-84
ENSMUSG00000042622	Maff	-4.81351	1.04715e-72
ENSMUSG00000024803	Ankrd1	-4.80553	1.67001e-17
ENSMUSG00000043873	Chil5	-4.80355	2.25918e-15
ENSMUSG00000051439	Cd14	-4.80222	1.06073e-74
ENSMUSG00000006445	Epha2	-4.79275	2.71764e-70
ENSMUSG00000023341	Mx2	-4.79268	4.76163e-12
ENSMUSG00000035775	Krt20	-4.74935	1.22656e-17
ENSMUSG00000026580	Selp	-4.74083	8.4921e-10
ENSMUSG00000021453	Gadd45g	-4.73327	3.55275e-45
ENSMUSG00000043439	E130012A19Rik	-4.73028	1.33423e-16
ENSMUSG00000043613	Mmp3	-4.71328	6.24623e-15
ENSMUSG00000022385	Gtse1	-4.6822	1.90066e-28
ENSMUSG00000028963	Uts2	-4.65842	2.13942e-10
ENSMUSG00000023905	Tnfrsf12a	-4.65196	7.69133e-92
ENSMUSG00000028246	Faxc	-4.64107	3.11303e-37
ENSMUSG00000073538	E330020D12Rik	-4.63581	8.68365e-12
ENSMUSG00000055978	Fut2	-4.63243	3.87008e-21
ENSMUSG00000030650	Tmc5	-4.62286	9.84756e-126
ENSMUSG00000035373	Ccl7	-4.62212	3.1279e-08
ENSMUSG00000106874	RP23-148L8.3	-4.6149	1.17549e-16
ENSMUSG00000071537	Klrg2	-4.60539	3.57036e-20
ENSMUSG00000025408	Ddit3	-4.59832	7.92722e-104
ENSMUSG00000030103	Bhlhe40	-4.59415	6.80366e-171
ENSMUSG00000029314	Agpat9	-4.59329	5.3943e-27
ENSMUSG00000029657	Hsph1	-4.59264	9.34969e-139
ENSMUSG00000027954	Efna1	-4.57931	2.49702e-87
ENSMUSG00000046959	Slc26a1	-4.52946	5.54585e-14
ENSMUSG00000022074	Tnfrsf10b	-4.51128	1.13786e-56
ENSMUSG00000004371	Il11	-4.5027	4.13264e-07
ENSMUSG00000018920	Cxcl16	-4.47335	1.5323e-138
ENSMUSG00000026773	Pfkfb3	-4.47113	7.96978e-96
ENSMUSG00000038860	Garnl3	-4.46979	4.61818e-41
ENSMUSG00000026946	Nmi	-4.46943	2.49666e-26
ENSMUSG00000030790	Adm	-4.46541	3.72372e-16
ENSMUSG00000010751	Tnfrsf22	-4.42936	3.15002e-20
ENSMUSG00000031594	Fgl1	-4.42178	3.66039e-08
ENSMUSG00000021270	Hsp90aa1	-4.41866	3.07066e-72
ENSMUSG00000024521	Pmaip1	-4.40758	5.67253e-16
ENSMUSG00000022474	Pmm1	-4.40504	1.2032e-95
ENSMUSG00000063531	Sema3e	-4.40232	1.49328e-15
ENSMUSG00000017724	Etv4	-4.39425	6.63611e-13
ENSMUSG00000024533	Spire1	-4.38791	3.2569e-45
ENSMUSG00000010760	Phlda2	-4.38206	6.87751e-13
ENSMUSG00000025283	Sat1	-4.37975	1.02745e-106
ENSMUSG00000034855	Cxcl10	-4.3623	6.31754e-11
ENSMUSG00000026582	Sele	-4.35547	8.54111e-07
ENSMUSG00000033581	Igf2bp2	-4.34812	1.16344e-24
ENSMUSG00000033860	Fgg	-4.34634	2.21913e-09
ENSMUSG00000043421	Hilpda	-4.33227	8.28667e-61
ENSMUSG00000038415	Foxq1	-4.33073	4.24691e-19
ENSMUSG00000028645	Slc2a1	-4.32815	1.76165e-148
ENSMUSG00000084124	Gm13588	-4.31693	3.9255e-16
ENSMUSG00000024486	Hbegf	-4.3133	1.23646e-57
ENSMUSG00000031635	Anxa10	-4.30563	2.42308e-13
ENSMUSG00000035274	Tpbg	-4.30372	3.91017e-19
ENSMUSG00000031271	Serpina7	-4.3032	4.75681e-10
ENSMUSG00000044177	Wfikkn2	-4.30233	1.54579e-13
ENSMUSG00000038732	Mboat1	-4.29216	4.54574e-52
ENSMUSG00000025498	Irf7	-4.28422	3.24475e-26
ENSMUSG00000072621	Slfn10-ps	-4.27327	3.17091e-13
ENSMUSG00000030587	2200002D01Rik	-4.2702	7.51434e-17
ENSMUSG00000031734	Irx3	-4.27001	1.45976e-08
ENSMUSG00000065893	n-R5s151	-4.26099	1.27959e-11
ENSMUSG00000003849	Nqo1	-4.25609	3.92693e-11
ENSMUSG00000067219	Nipal1	-4.24776	4.68583e-27
ENSMUSG00000028680	Plk3	-4.24698	5.76744e-23
ENSMUSG00000038067	Csf3	-4.21127	2.52106e-11
ENSMUSG00000030641	Ddias	-4.2063	6.57875e-24
ENSMUSG00000003824	Syce2	-4.20608	5.70642e-07
ENSMUSG00000016239	Lonrf3	-4.18971	8.03738e-27
ENSMUSG00000024659	Anxa1	-4.17319	1.27475e-25
ENSMUSG00000047180	Neurl3	-4.16961	3.29663e-72
ENSMUSG00000053175	Bcl3	-4.16942	4.19887e-71
ENSMUSG00000021493	Pdlim7	-4.13577	3.02208e-40
ENSMUSG00000036480	Prss56	-4.10888	6.12577e-08
ENSMUSG00000028037	Ifi44	-4.10222	6.11481e-11
ENSMUSG00000017204	Gsdma	-4.09777	1.49818e-09
ENSMUSG00000068744	Psrc1	-4.09642	8.98135e-16
ENSMUSG00000037447	Arid5a	-4.09582	2.4972e-61
ENSMUSG00000029561	Oasl2	-4.09182	8.86618e-33
ENSMUSG00000027907	S100a11	-4.08965	6.96573e-103
ENSMUSG00000062488	Ifit3b	-4.06559	1.73911e-13
ENSMUSG00000037145	2210407C18Rik	-4.05518	1.81689e-21
ENSMUSG00000028527	Ak4	-4.05216	5.27467e-66
ENSMUSG00000012519	Mlkl	-4.04605	1.41914e-24
ENSMUSG00000052776	Oas1a	-4.02768	2.46693e-10
ENSMUSG00000021367	Edn1	-4.02609	6.49251e-16
ENSMUSG00000088088	Rmrp	-4.01696	5.33518e-08
ENSMUSG00000016526	Dyrk3	-4.0002	1.6782e-24
ENSMUSG00000020275	Rel	-3.9975	5.52321e-22
ENSMUSG00000029580	Actb	-3.99342	5.48274e-46
ENSMUSG00000028970	Abcb1b	-3.98522	4.2442e-09
ENSMUSG00000050192	Eif5a2	-3.97706	1.69671e-09
ENSMUSG00000069808	Fam57a	-3.9757	4.2185e-37
ENSMUSG00000034765	Dusp5	-3.97478	2.32081e-47
ENSMUSG00000057137	Tmem140	-3.97168	2.36862e-36
ENSMUSG00000035105	Egln3	-3.9707	1.34746e-19
ENSMUSG00000032715	Trib3	-3.96484	6.51158e-80
ENSMUSG00000028655	Mfsd2a	-3.95784	1.13581e-08
ENSMUSG00000028364	Tnc	-3.95252	1.24235e-12
ENSMUSG00000029379	Cxcl3	-3.94534	2.04995e-06
ENSMUSG00000021226	Acot2	-3.9415	1.50733e-40
ENSMUSG00000026107	Nabp1	-3.93731	1.08614e-47
ENSMUSG00000024526	Cidea	-3.92934	1.85344e-09
ENSMUSG00000022146	Osmr	-3.92555	2.97343e-92
ENSMUSG00000049303	Syt12	-3.92005	1.89207e-30
ENSMUSG00000031538	Plat	-3.91884	1.79093e-29
ENSMUSG00000020607	Fam84a	-3.9152	2.23903e-18
ENSMUSG00000032802	Srxn1	-3.91015	1.10696e-81
ENSMUSG00000002983	Relb	-3.90585	4.18638e-112
ENSMUSG00000023043	Krt18	-3.89258	2.51929e-43
ENSMUSG00000073802	Cdkn2b	-3.8915	3.83532e-12
ENSMUSG00000005087	Cd44	-3.89025	1.23251e-44
ENSMUSG00000033149	Phldb2	-3.88771	3.76753e-79
ENSMUSG00000027751	Supt20	-3.8853	4.17634e-59
ENSMUSG00000023868	Pde10a	-3.88229	1.04357e-12
ENSMUSG00000032350	Gclc	-3.87783	4.55665e-53
ENSMUSG00000062825	Actg1	-3.86527	4.17415e-29
ENSMUSG00000040511	Pvr	-3.86453	1.10884e-125
ENSMUSG00000085156	Gm11974	-3.85311	3.8048e-15
ENSMUSG00000053581	Zfand2a	-3.82565	2.95324e-91
ENSMUSG00000038560	Sp6	-3.81965	1.23854e-07
ENSMUSG00000038578	Susd1	-3.81311	9.6514e-22
ENSMUSG00000032899	Styk1	-3.78983	3.13993e-10
ENSMUSG00000029664	Tfpi2	-3.77482	2.7352e-06
ENSMUSG00000037995	Igsf9	-3.77459	1.0897e-53
ENSMUSG00000032515	Csrnp1	-3.76951	1.57922e-53
ENSMUSG00000035095	Fam167a	-3.76876	5.50466e-53
ENSMUSG00000031799	Tpm4	-3.76682	3.65907e-84
ENSMUSG00000022952	Runx1	-3.75889	1.98693e-18
ENSMUSG00000039070	Cpa4	-3.75674	1.01291e-08
ENSMUSG00000005686	Ampd3	-3.75204	4.63866e-41
ENSMUSG00000028028	Alpk1	-3.74967	2.62629e-09
ENSMUSG00000062661	Ncs1	-3.74502	2.11569e-16
ENSMUSG00000016496	Cd274	-3.74313	9.59452e-12
ENSMUSG00000049001	Ndnf	-3.74256	4.28954e-08
ENSMUSG00000038205	Prkab2	-3.73844	3.07489e-25
ENSMUSG00000050914	Ankrd37	-3.73574	2.11468e-08
ENSMUSG00000047281	Sfn	-3.72873	1.40104e-70
ENSMUSG00000005514	Por	-3.72271	1.32051e-73
ENSMUSG00000022960	Donson	-3.71775	1.10798e-10
ENSMUSG00000048329	Mfsd6l	-3.71753	8.83952e-20
ENSMUSG00000092837	Rpph1	-3.71501	4.97511e-10
ENSMUSG00000040152	Thbs1	-3.71129	1.02903e-33
ENSMUSG00000017830	Dhx58	-3.71121	1.16896e-09
ENSMUSG00000056144	Trim34a	-3.70447	4.33543e-12
ENSMUSG00000047586	Nccrp1	-3.70141	3.24807e-24
ENSMUSG00000031972	Acta1	-3.69942	5.19328e-09
ENSMUSG00000037946	Fgd3	-3.68832	3.27402e-45
ENSMUSG00000057596	Trim30d	-3.68737	2.44099e-07
ENSMUSG00000047963	Stbd1	-3.67603	1.62025e-99
ENSMUSG00000028862	Map3k6	-3.65415	8.1014e-35
ENSMUSG00000021411	Pxdc1	-3.64678	2.79799e-24
ENSMUSG00000054520	Sh3bp2	-3.64191	3.27901e-29
ENSMUSG00000021196	Pfkp	-3.63435	2.70749e-50
ENSMUSG00000001473	Tubb6	-3.62609	5.33174e-43
ENSMUSG00000021831	Ero1l	-3.62014	3.07594e-59
ENSMUSG00000032690	Oas2	-3.60549	1.43887e-07
ENSMUSG00000024029	Tff3	-3.60129	3.45899e-12
ENSMUSG00000023067	Cdkn1a	-3.60043	4.07898e-35
ENSMUSG00000074796	Slc4a11	-3.59979	2.68812e-08
ENSMUSG00000027555	Car13	-3.58621	3.61796e-11
ENSMUSG00000074578	1500012F01Rik	-3.58555	9.78023e-16
ENSMUSG00000049128	Ivl	-3.57928	8.93626e-07
ENSMUSG00000020021	Fgd6	-3.57546	2.46017e-66
ENSMUSG00000047407	Tgif1	-3.57519	6.35947e-91
ENSMUSG00000021360	Gcnt2	-3.57268	1.35367e-37
ENSMUSG00000010067	Rassf1	-3.57251	8.11703e-51
ENSMUSG00000039911	Spsb1	-3.56561	2.22454e-21
ENSMUSG00000020812	1810032O08Rik	-3.52914	1.15051e-07
ENSMUSG00000002325	Irf9	-3.52437	2.96972e-60
ENSMUSG00000022768	Ccdc116	-3.51964	5.91119e-09
ENSMUSG00000028699	Tspan1	-3.51817	2.76956e-76
ENSMUSG00000090946	Ccdc71l	-3.51517	6.87459e-67
ENSMUSG00000026131	Dst	-3.51414	4.87542e-19
ENSMUSG00000034422	Parp14	-3.51372	2.76925e-62
ENSMUSG00000034457	Eda2r	-3.51332	1.26816e-41
ENSMUSG00000027994	Ccdc109b	-3.50558	9.00667e-09
ENSMUSG00000027611	Procr	-3.50507	8.55976e-33
ENSMUSG00000027076	Timm10	-3.49258	3.68634e-26
ENSMUSG00000029860	Zyx	-3.48161	2.13073e-92
ENSMUSG00000015837	Sqstm1	-3.47294	1.83998e-59
ENSMUSG00000020121	Srgap1	-3.46334	1.05636e-14
ENSMUSG00000050635	Sprr2f	-3.45337	4.86375e-06
ENSMUSG00000045934	Mtmr11	-3.45189	8.28144e-11
ENSMUSG00000080538	Gm25541	-3.44927	8.47802e-07
ENSMUSG00000020400	Tnip1	-3.44855	1.23825e-100
ENSMUSG00000057346	Apol9a	-3.44815	2.11345e-05
ENSMUSG00000025779	Ly96	-3.44487	5.72383e-25
ENSMUSG00000038393	Txnip	-3.43844	4.86576e-19
ENSMUSG00000029605	Oas1b	-3.43581	3.84615e-06
ENSMUSG00000005483	Dnajb1	-3.42225	3.10355e-111
ENSMUSG00000025235	Bbs4	-3.41938	1.21731e-13
ENSMUSG00000042002	Foxn4	-3.41331	3.88001e-06
ENSMUSG00000041801	Phlda3	-3.40564	2.81024e-60
ENSMUSG00000028789	Azin2	-3.40021	6.72818e-07
ENSMUSG00000020108	Ddit4	-3.39284	1.13891e-68
ENSMUSG00000066800	Rnasel	-3.38649	2.32996e-09
ENSMUSG00000079523	Tmsb10	-3.38101	3.75798e-23
ENSMUSG00000005968	Tuft1	-3.3683	1.49653e-57
ENSMUSG00000047905	Gm8566	-3.36041	0.000132512
ENSMUSG00000054855	Rnd1	-3.35744	8.8448e-24
ENSMUSG00000072620	Slfn2	-3.35422	9.27118e-27
ENSMUSG00000002486	Tchp	-3.353	4.81357e-15
ENSMUSG00000045312	Lhfpl2	-3.34904	9.2789e-45
ENSMUSG00000057666	Gapdh	-3.34837	4.13551e-23
ENSMUSG00000028965	Tnfrsf9	-3.33751	0.000556551
ENSMUSG00000079516	Reg3a	-3.33688	3.08219e-06
ENSMUSG00000064945	Rny3	-3.33618	7.98876e-06
ENSMUSG00000029798	Herc6	-3.33575	1.39072e-08
ENSMUSG00000065037	Rn7sk	-3.33542	6.35101e-07
ENSMUSG00000041324	Inhba	-3.33134	4.66467e-07
ENSMUSG00000021208	Ifi27l2b	-3.32689	9.0917e-14
ENSMUSG00000020458	Rtn4	-3.32405	5.99424e-72
ENSMUSG00000031880	Rrad	-3.32317	2.66765e-12
ENSMUSG00000046711	Hmga1	-3.31627	4.82141e-51
ENSMUSG00000020407	Upp1	-3.31459	1.0608e-34
ENSMUSG00000029377	Ereg	-3.31456	0.00011272
ENSMUSG00000031383	Dusp9	-3.3107	5.75246e-06
ENSMUSG00000036977	Anapc10	-3.30809	6.521e-11
ENSMUSG00000018623	Mmp7	-3.30565	4.24176e-06
ENSMUSG00000024401	Tnf	-3.30484	1.22648e-05
ENSMUSG00000020911	Krt19	-3.29695	3.72022e-56
ENSMUSG00000033486	Catsper2	-3.29494	1.1832e-05
ENSMUSG00000042808	Gpx2	-3.29152	4.37847e-26
ENSMUSG00000079652	Fam71f2	-3.28492	3.27072e-08
ENSMUSG00000028943	Espn	-3.28262	6.88751e-29
ENSMUSG00000004446	Bid	-3.28004	1.87853e-22
ENSMUSG00000020801	Med31	-3.27008	1.01797e-10
ENSMUSG00000028463	Car9	-3.26805	1.40418e-41
ENSMUSG00000027612	Mmp24	-3.26222	1.37854e-05
ENSMUSG00000028195	Cyr61	-3.26189	2.00768e-28
ENSMUSG00000041180	Hectd2	-3.25779	7.01377e-07
ENSMUSG00000037465	Klf10	-3.25601	7.5571e-24
ENSMUSG00000032374	Plod2	-3.24712	5.55329e-11
ENSMUSG00000040322	Slc25a24	-3.24509	2.68779e-32
ENSMUSG00000030032	Wdr54	-3.23295	3.21941e-06
ENSMUSG00000030060	Hmces	-3.23278	1.86818e-42
ENSMUSG00000036672	Cenpt	-3.23197	2.35286e-12
ENSMUSG00000073405	C920025E04Rik	-3.23163	0.000101688
ENSMUSG00000047143	Dmrta2	-3.22863	3.23056e-05
ENSMUSG00000001053	N4bp3	-3.22792	9.16359e-28
ENSMUSG00000032717	Mdfi	-3.21488	3.74515e-10
ENSMUSG00000032265	Fam46a	-3.20653	6.73208e-25
ENSMUSG00000032508	Myd88	-3.2039	4.7993e-81
ENSMUSG00000059991	Nptx2	-3.19773	8.23684e-13
ENSMUSG00000028631	Kcnq4	-3.1912	5.52295e-09
ENSMUSG00000037428	Vgf	-3.19092	3.00605e-06
ENSMUSG00000034731	Dgkh	-3.18899	2.80097e-12
ENSMUSG00000028194	Ddah1	-3.18536	7.46577e-05
ENSMUSG00000037242	Clic4	-3.18481	1.57575e-38
ENSMUSG00000018774	Cd68	-3.18324	6.32339e-27
ENSMUSG00000045725	Prr15	-3.17816	5.51165e-05
ENSMUSG00000091412	Gm2895	-3.1732	2.0401e-07
ENSMUSG00000081957	Ak3l2-ps	-3.17096	2.67816e-06
ENSMUSG00000032020	Ubash3b	-3.16123	3.35811e-07
ENSMUSG00000021696	Elovl7	-3.15864	5.97153e-51
ENSMUSG00000035673	Sbno2	-3.15833	9.6632e-87
ENSMUSG00000024190	Dusp1	-3.15091	2.37226e-79
ENSMUSG00000024037	Wdr4	-3.1421	1.74114e-38
ENSMUSG00000033967	Rnf225	-3.13768	2.61397e-10
ENSMUSG00000030966	Trim21	-3.13148	8.43477e-16
ENSMUSG00000027859	Ngf	-3.12713	1.67711e-08
ENSMUSG00000028755	Cda	-3.12673	8.60331e-13
ENSMUSG00000033538	Casp4	-3.12394	5.4378e-06
ENSMUSG00000078485	Plekhn1	-3.12133	2.02514e-14
ENSMUSG00000040435	Ppp1r15a	-3.11911	1.12465e-114
ENSMUSG00000040703	Cyp2s1	-3.09786	4.05212e-23
ENSMUSG00000032839	Trpc1	-3.09632	8.48727e-08
ENSMUSG00000025104	Hdgfrp3	-3.08537	3.79282e-07
ENSMUSG00000022064	Pibf1	-3.08323	5.11824e-13
ENSMUSG00000072258	Taf1a	-3.0812	2.33374e-11
ENSMUSG00000024235	Map3k8	-3.08086	7.95763e-05
ENSMUSG00000008167	Fbxw9	-3.07846	9.15527e-39
ENSMUSG00000026475	Rgs16	-3.0728	2.08828e-05
ENSMUSG00000020848	Doc2b	-3.06949	2.93902e-08
ENSMUSG00000051341	Zfp52	-3.06608	1.19725e-14
ENSMUSG00000039131	Gipc2	-3.06552	1.18309e-05
ENSMUSG00000027397	Slc20a1	-3.0612	3.97527e-43
ENSMUSG00000035356	Nfkbiz	-3.05927	9.35328e-16
ENSMUSG00000020648	Dus4l	-3.05671	1.08622e-08
ENSMUSG00000032661	Oas3	-3.0544	2.1053e-07
ENSMUSG00000032204	Aqp9	-3.05316	0.000142795
ENSMUSG00000037679	Inf2	-3.04834	1.85338e-20
ENSMUSG00000018648	Dusp14	-3.04595	5.95724e-08
ENSMUSG00000031586	Rbpms	-3.04591	1.57943e-81
ENSMUSG00000045314	Sowahb	-3.04487	4.13464e-21
ENSMUSG00000013155	Enkd1	-3.03947	1.27157e-06
ENSMUSG00000035451	Foxa1	-3.0307	0.000102615
ENSMUSG00000031562	Dctd	-3.02627	6.73195e-09
ENSMUSG00000020230	Prmt2	-3.02428	8.08896e-42
ENSMUSG00000007041	Clic1	-3.0216	8.29389e-85
ENSMUSG00000037855	Zfp365	-3.02159	1.99768e-05
ENSMUSG00000022382	Wnt7b	-3.02073	5.92086e-10
ENSMUSG00000008384	Sertad1	-3.0189	5.88454e-22
ENSMUSG00000034209	Rasl10a	-3.01585	7.74056e-05
ENSMUSG00000024927	Rela	-3.00991	1.35183e-88
ENSMUSG00000028188	Spata1	-3.00871	0.000392855
ENSMUSG00000028341	Nr4a3	-3.00776	7.9552e-05
ENSMUSG00000055413	H2-Q5	-2.9978	0.000780334
ENSMUSG00000023011	Faim2	-2.99672	0.000132382
ENSMUSG00000012123	Aim1l	-2.97536	1.39235e-05
ENSMUSG00000044948	Cfap43	-2.97317	4.89805e-17
ENSMUSG00000057143	Trim12c	-2.96954	1.53025e-13
ENSMUSG00000051107	Gm15440	-2.96923	5.79876e-05
ENSMUSG00000023284	Zfp605	-2.96732	5.05118e-06
ENSMUSG00000026088	Mitd1	-2.96658	2.10033e-17
ENSMUSG00000068245	Phf11d	-2.96558	2.13135e-06
ENSMUSG00000040711	Sh3pxd2b	-2.96052	1.33177e-34
ENSMUSG00000020889	Nr1d1	-2.95867	1.16917e-34
ENSMUSG00000037012	Hk1	-2.95519	7.90584e-52
ENSMUSG00000078566	Bnip3	-2.9505	1.07682e-46
ENSMUSG00000006638	Abhd1	-2.95041	0.000147642
ENSMUSG00000035394	Cfap53	-2.9469	0.000361738
ENSMUSG00000097195	Snhg5	-2.94346	1.30106e-07
ENSMUSG00000026831	1700007K13Rik	-2.94121	5.14301e-05
ENSMUSG00000020042	Btbd11	-2.94079	1.73163e-06
ENSMUSG00000037129	Tmprss13	-2.94043	9.77401e-09
ENSMUSG00000023169	Slc38a1	-2.93404	4.80066e-60
ENSMUSG00000048458	Fam212b	-2.9305	3.87946e-15
ENSMUSG00000022325	Pop1	-2.92928	6.36354e-10
ENSMUSG00000022863	Btg3	-2.92879	4.72748e-06
ENSMUSG00000048388	Fam171b	-2.92739	5.06694e-05
ENSMUSG00000058056	Palld	-2.92675	1.68027e-41
ENSMUSG00000043336	Filip1l	-2.92669	4.94425e-34
ENSMUSG00000012483	Rpa3	-2.92623	0.000319732
ENSMUSG00000027358	Bmp2	-2.92279	3.42497e-05
ENSMUSG00000024261	Syt4	-2.91504	0.00208152
ENSMUSG00000046818	Ddit4l	-2.91454	2.79937e-15
ENSMUSG00000028039	Efna3	-2.90952	1.14297e-06
ENSMUSG00000051343	Rab11fip5	-2.90721	1.98534e-90
ENSMUSG00000027463	Slc52a3	-2.90561	2.8341e-25
ENSMUSG00000039813	Tbc1d2	-2.90544	1.93673e-22
ENSMUSG00000007867	Ift43	-2.90312	9.1654e-07
ENSMUSG00000025279	Dnase1l3	-2.90188	1.13432e-13
ENSMUSG00000032231	Anxa2	-2.89547	1.02896e-71
ENSMUSG00000030203	Dusp16	-2.89063	2.29985e-114
ENSMUSG00000022838	Eaf2	-2.88642	0.0007699
ENSMUSG00000054161	Fam83e	-2.88319	8.87856e-07
ENSMUSG00000026646	Suv39h2	-2.88088	0.000175486
ENSMUSG00000059195	Gm12715	-2.87752	0.000234213
ENSMUSG00000057335	Cep170	-2.87455	8.20972e-29
ENSMUSG00000027981	Rnpc3	-2.87387	5.81238e-16
ENSMUSG00000029217	Tec	-2.87359	1.35234e-19
ENSMUSG00000019923	Zwint	-2.8716	1.03807e-71
ENSMUSG00000017144	Rnd3	-2.86757	1.78805e-16
ENSMUSG00000026870	Cutal	-2.86287	2.84399e-11
ENSMUSG00000056708	Ier5	-2.86207	2.0467e-31
ENSMUSG00000000126	Wnt9a	-2.8557	1.39651e-29
ENSMUSG00000001630	Stk38l	-2.85054	4.87694e-45
ENSMUSG00000063524	Eno1	-2.84964	1.15485e-57
ENSMUSG00000029097	Trmt44	-2.84679	9.35174e-10
ENSMUSG00000028268	Gbp3	-2.84679	4.05723e-08
ENSMUSG00000048997	Atxn7l2	-2.83844	3.7372e-08
ENSMUSG00000073489	Ifi204	-2.83076	0.0016321
ENSMUSG00000047735	Samd9l	-2.83026	6.58629e-30
ENSMUSG00000014813	Stc1	-2.82673	0.00419239
ENSMUSG00000059939	9430015G10Rik	-2.82475	7.02952e-08
ENSMUSG00000027015	Cybrd1	-2.82225	9.13604e-08
ENSMUSG00000030499	Kctd15	-2.82159	8.48663e-09
ENSMUSG00000039908	Slc26a11	-2.82035	4.02309e-10
ENSMUSG00000057506	Bloc1s2	-2.82026	3.19143e-25
ENSMUSG00000033589	Reep4	-2.81876	2.44049e-38
ENSMUSG00000063268	Parp10	-2.81754	3.83673e-23
ENSMUSG00000033187	BC016579	-2.81738	0.000424107
ENSMUSG00000021604	Irx4	-2.81687	0.00449159
ENSMUSG00000032418	Me1	-2.81252	1.27597e-25
ENSMUSG00000037405	Icam1	-2.81029	2.90501e-17
ENSMUSG00000041609	Ccdc64	-2.80693	1.63593e-19
ENSMUSG00000028134	Ptbp2	-2.80176	6.18766e-08
ENSMUSG00000028145	Them4	-2.79993	6.06285e-12
ENSMUSG00000037070	Rbmxl1	-2.7985	3.96102e-12
ENSMUSG00000028211	Trp53inp1	-2.79465	6.48629e-24
ENSMUSG00000064339	mt-Rnr2	-2.78782	4.07883e-13
ENSMUSG00000021569	Trip13	-2.78497	3.76321e-05
ENSMUSG00000020205	Phlda1	-2.78376	5.15563e-24
ENSMUSG00000028331	5830415F09Rik	-2.78309	3.64602e-08
ENSMUSG00000034255	Arhgap27	-2.78295	4.60724e-31
ENSMUSG00000029135	Fosl2	-2.77906	1.97855e-61
ENSMUSG00000051705	Senp8	-2.77717	6.39834e-07
ENSMUSG00000040158	Tax1bp3	-2.77257	2.05798e-32
ENSMUSG00000031107	Rbmx2	-2.77132	1.97775e-05
ENSMUSG00000086841	2410006H16Rik	-2.76693	2.00321e-14
ENSMUSG00000024816	Frmd8	-2.76611	1.26432e-42
ENSMUSG00000066258	Trim12a	-2.76186	9.88744e-09
ENSMUSG00000057160	Gm16372	-2.76016	0.00112895
ENSMUSG00000017734	Dbndd2	-2.7565	2.4243e-05
ENSMUSG00000082536	Gm13456	-2.75126	0.00164389
ENSMUSG00000034813	Grip1	-2.75073	0.000528336
ENSMUSG00000084862	Gm16278	-2.74923	0.000253168
ENSMUSG00000022009	Nufip1	-2.74786	5.63581e-29
ENSMUSG00000025981	Coq10b	-2.74499	6.15979e-29
ENSMUSG00000034826	Nup54	-2.73676	1.09749e-22
ENSMUSG00000027737	Slc7a11	-2.73588	6.26237e-54
ENSMUSG00000022828	Gtf2e1	-2.73451	2.5771e-14
ENSMUSG00000010154	Spire2	-2.7337	7.17035e-07
ENSMUSG00000086290	Snhg12	-2.7328	1.7097e-11
ENSMUSG00000026479	Lamc2	-2.72829	6.33279e-40
ENSMUSG00000042745	Id1	-2.7222	3.50969e-07
ENSMUSG00000056498	Tmem154	-2.71993	1.31554e-09
ENSMUSG00000002020	Ltbp2	-2.71172	6.41328e-07
ENSMUSG00000058216	BC021614	-2.71047	1.68683e-05
ENSMUSG00000070327	Rnf213	-2.7092	5.84289e-57
ENSMUSG00000061458	Nol10	-2.70434	1.10561e-23
ENSMUSG00000010358	Ifi35	-2.69626	3.92529e-23
ENSMUSG00000053137	Mapk11	-2.69451	4.2096e-05
ENSMUSG00000052673	Gm9887	-2.69323	0.00185522
ENSMUSG00000027829	Ccnl1	-2.69138	1.14282e-27
ENSMUSG00000049556	Lingo1	-2.68953	0.000165765
ENSMUSG00000020691	Mettl2	-2.68611	6.17671e-24
ENSMUSG00000056515	Rab31	-2.68525	5.50038e-15
ENSMUSG00000087700	Gm15283	-2.68506	0.00153813
ENSMUSG00000034593	Myo5a	-2.68352	2.54546e-33
ENSMUSG00000021958	Pinx1	-2.67605	2.86746e-13
ENSMUSG00000037321	Tap1	-2.67586	2.75337e-44
ENSMUSG00000006800	Sulf2	-2.67369	2.19437e-51
ENSMUSG00000022003	Slc25a30	-2.67283	3.8426e-09
ENSMUSG00000051890	Klhdc1	-2.66773	1.69536e-06
ENSMUSG00000005447	Pafah1b3	-2.66714	4.49938e-19
ENSMUSG00000002679	Med6	-2.66698	6.44081e-15
ENSMUSG00000038530	Rgs4	-2.66487	0.000366646
ENSMUSG00000003352	Cacnb3	-2.66337	2.07338e-17
ENSMUSG00000073791	Efcab7	-2.65906	0.000587374
ENSMUSG00000068246	Apol9b	-2.65894	8.13013e-06
ENSMUSG00000021585	Cast	-2.65833	2.11953e-65
ENSMUSG00000031995	St14	-2.65603	3.6432e-83
ENSMUSG00000020941	Map3k14	-2.64887	3.70295e-13
ENSMUSG00000045136	Tubb2b	-2.6462	0.000358766
ENSMUSG00000019927	Ube2d1	-2.64506	9.40307e-29
ENSMUSG00000042659	Arrdc4	-2.64466	3.44558e-33
ENSMUSG00000078915	Hsp25-ps1	-2.64437	0.000548603
ENSMUSG00000025340	Rabgef1	-2.6438	1.46898e-49
ENSMUSG00000032834	Pwp2	-2.64064	1.55678e-29
ENSMUSG00000015143	Actn1	-2.62857	1.85674e-17
ENSMUSG00000054951	9130008F23Rik	-2.62232	6.28425e-06
ENSMUSG00000043065	Spice1	-2.6203	1.82853e-07
ENSMUSG00000004415	Col26a1	-2.61677	0.00488041
ENSMUSG00000033282	Rpgrip1l	-2.61628	6.67397e-08
ENSMUSG00000056501	Cebpb	-2.61105	4.23082e-48
ENSMUSG00000038524	Fchsd1	-2.60751	6.1711e-25
ENSMUSG00000024968	Rcor2	-2.60612	8.2231e-05
ENSMUSG00000035208	Slfn8	-2.60503	0.00109026
ENSMUSG00000030170	Wnt5b	-2.60088	0.00145438
ENSMUSG00000020389	Cdkl3	-2.59625	0.000639187
ENSMUSG00000030095	Tmem43	-2.59593	1.18629e-58
ENSMUSG00000029201	Ugdh	-2.59176	1.27523e-35
ENSMUSG00000031765	Mt1	-2.58997	0.000169611
ENSMUSG00000097039	Pvt1	-2.58914	0.000183918
ENSMUSG00000037788	Vopp1	-2.5882	6.14248e-42
ENSMUSG00000042842	Serpinb6b	-2.58572	3.90879e-10
ENSMUSG00000097439	Gm16754	-2.58303	0.000442324
ENSMUSG00000025337	Sbds	-2.57472	1.94426e-64
ENSMUSG00000025050	Pcgf6	-2.56761	3.92977e-20
ENSMUSG00000029552	Tes	-2.56689	7.98318e-80
ENSMUSG00000087153	Gm6483	-2.5664	0.000571339
ENSMUSG00000034919	Ttc22	-2.56581	3.55029e-06
ENSMUSG00000096957	E230013L22Rik	-2.554	9.55586e-06
ENSMUSG00000097772	5430416N02Rik	-2.55301	2.92636e-06
ENSMUSG00000003271	Sult2b1	-2.55179	0.00021641
ENSMUSG00000079737	3110001I22Rik	-2.55078	0.000632164
ENSMUSG00000034538	Zfp418	-2.54966	0.000424178
ENSMUSG00000018238	Gdf9	-2.54966	0.00115881
ENSMUSG00000029769	Ccdc136	-2.54934	0.000782806
ENSMUSG00000097971	Gm26917	-2.54883	6.89024e-07
ENSMUSG00000021306	Gpr137b	-2.54288	0.000232175
ENSMUSG00000046380	Jrk	-2.54243	1.3405e-09
ENSMUSG00000047344	Lancl3	-2.54233	4.63837e-05
ENSMUSG00000019088	Dnase1l1	-2.54197	1.13097e-08
ENSMUSG00000074825	Itpripl1	-2.54088	2.2473e-14
ENSMUSG00000034675	Dbn1	-2.54056	9.68203e-05
ENSMUSG00000030254	Rad18	-2.54007	7.73447e-10
ENSMUSG00000074006	Omp	-2.53776	0.00189186
ENSMUSG00000033114	Slc35d2	-2.53726	2.60078e-10
ENSMUSG00000028896	Rcc1	-2.53551	1.10726e-20
ENSMUSG00000052837	Junb	-2.531	2.19113e-35
ENSMUSG00000037872	Ackr1	-2.52897	0.00112627
ENSMUSG00000030089	Slc41a3	-2.52783	5.88085e-05
ENSMUSG00000027225	Duoxa2	-2.5262	0.00119247
ENSMUSG00000034587	8430429K09Rik	-2.52347	5.72136e-07
ENSMUSG00000020423	Btg2	-2.51942	2.35881e-17
ENSMUSG00000067203	H2-K2	-2.51936	0.0016116
ENSMUSG00000097715	Gpr137b-ps	-2.5162	1.98561e-05
ENSMUSG00000026020	Nop58	-2.51488	3.75443e-64
ENSMUSG00000025921	Rdh10	-2.513	4.11997e-20
ENSMUSG00000041959	S100a10	-2.51206	2.04183e-21
ENSMUSG00000031750	Il34	-2.50884	3.32942e-07
ENSMUSG00000048280	Zfp738	-2.49658	5.24591e-08
ENSMUSG00000039633	Lonrf1	-2.49299	7.44594e-20
ENSMUSG00000030413	Pglyrp1	-2.4894	0.00243116
ENSMUSG00000038507	Parp12	-2.48898	1.36841e-23
ENSMUSG00000037161	Mgarp	-2.48891	0.00314375
ENSMUSG00000020807	4933427D14Rik	-2.48839	2.1182e-13
ENSMUSG00000004961	Syt5	-2.48794	0.00437805
ENSMUSG00000031093	Dock11	-2.4873	2.12448e-19
ENSMUSG00000006930	Hap1	-2.47739	5.63228e-12
ENSMUSG00000022639	5330426P16Rik	-2.47592	2.92759e-05
ENSMUSG00000027805	Pfn2	-2.47581	1.69452e-05
ENSMUSG00000002228	Ppm1j	-2.45662	1.65998e-06
ENSMUSG00000063229	Ldha	-2.45444	1.00514e-29
ENSMUSG00000024033	Rsph1	-2.45248	0.000414531
ENSMUSG00000037035	Inhbb	-2.45223	1.29192e-18
ENSMUSG00000078853	Igtp	-2.45211	2.06755e-08
ENSMUSG00000011267	Zfp296	-2.44807	0.012786
ENSMUSG00000031803	B3gnt3	-2.44538	1.90098e-16
ENSMUSG00000003665	Has1	-2.44132	0.01205
ENSMUSG00000085148	Mir22hg	-2.43681	0.000665685
ENSMUSG00000030747	Dgat2	-2.43605	1.41272e-12
ENSMUSG00000067928	Zfp760	-2.43552	0.00122153
ENSMUSG00000027478	Dnmt3b	-2.43547	8.48957e-07
ENSMUSG00000025959	Klf7	-2.43421	7.16497e-18
ENSMUSG00000051703	Tmem198	-2.43099	0.00707505
ENSMUSG00000087593	Gm16174	-2.43078	0.000888697
ENSMUSG00000027171	Prrg4	-2.42718	1.8436e-25
ENSMUSG00000027956	Tmem144	-2.42351	0.00034832
ENSMUSG00000079065	BC005561	-2.42335	2.3545e-06
ENSMUSG00000072949	Acot1	-2.41634	7.13748e-10
ENSMUSG00000041817	Fam169a	-2.41552	0.0064318
ENSMUSG00000027087	Itgav	-2.41531	8.09312e-58
ENSMUSG00000006403	Adamts4	-2.41288	0.00416624
ENSMUSG00000062127	Cttnbp2nl	-2.40972	6.34382e-29
ENSMUSG00000066687	Zbtb16	-2.40953	3.03015e-06
ENSMUSG00000050390	C77080	-2.40866	5.64144e-43
ENSMUSG00000015217	Hmgb3	-2.40729	8.52961e-16
ENSMUSG00000049502	Dtx3l	-2.40697	1.90733e-27
ENSMUSG00000039616	Mocos	-2.40402	1.69111e-12
ENSMUSG00000052392	Acot4	-2.40371	0.00613941
ENSMUSG00000070305	Mpzl3	-2.40339	2.01689e-33
ENSMUSG00000027022	Xirp2	-2.40271	0.00182702
ENSMUSG00000022864	D16Ertd472e	-2.40174	4.10675e-07
ENSMUSG00000020277	Pfkl	-2.40025	2.17376e-47
ENSMUSG00000028990	Lzic	-2.39764	1.51629e-19
ENSMUSG00000032041	Tirap	-2.39434	1.35554e-40
ENSMUSG00000022865	Cxadr	-2.39415	4.0194e-47
ENSMUSG00000030717	Nupr1	-2.39332	1.11066e-14
ENSMUSG00000000732	Icosl	-2.38995	2.51447e-06
ENSMUSG00000022610	Mapk12	-2.38982	1.77052e-07
ENSMUSG00000044339	Alkbh2	-2.38891	1.48624e-09
ENSMUSG00000007207	Stx1a	-2.38563	3.6187e-10
ENSMUSG00000038550	Ciart	-2.38461	4.18505e-08
ENSMUSG00000002550	Uck1	-2.37829	4.36316e-19
ENSMUSG00000024524	Gnal	-2.37627	0.00801599
ENSMUSG00000021638	Ocln	-2.37604	1.1438e-94
ENSMUSG00000021477	Ctsl	-2.36892	1.19852e-24
ENSMUSG00000069874	Irgm2	-2.36767	4.28476e-17
ENSMUSG00000029385	Ccng2	-2.36688	6.30192e-25
ENSMUSG00000045991	Onecut2	-2.36659	0.00286219
ENSMUSG00000053289	Ddx10	-2.36149	1.95492e-27
ENSMUSG00000092609	Gm20481	-2.36118	0.00153819
ENSMUSG00000020023	Tmcc3	-2.36107	7.84736e-73
ENSMUSG00000044150	A830080D01Rik	-2.35825	1.32213e-06
ENSMUSG00000039985	Fam60a	-2.35709	2.94055e-05
ENSMUSG00000042195	Slc35f2	-2.35636	0.00413456
ENSMUSG00000016487	Ppfibp1	-2.35558	6.75625e-46
ENSMUSG00000045763	Basp1	-2.34949	5.69517e-07
ENSMUSG00000021751	Acox2	-2.34687	0.00214334
ENSMUSG00000003585	Sec14l2	-2.34548	4.45697e-09
ENSMUSG00000024270	Slc39a6	-2.34435	1.40869e-34
ENSMUSG00000035041	Creb3l3	-2.33826	0.00339688
ENSMUSG00000028848	Gpn2	-2.33801	6.90429e-21
ENSMUSG00000055976	Cldn23	-2.33583	3.99238e-14
ENSMUSG00000021891	Mettl6	-2.33428	4.18017e-15
ENSMUSG00000019917	Sept10	-2.33035	1.61656e-06
ENSMUSG00000038301	Snx10	-2.32744	4.92288e-34
ENSMUSG00000062169	Cnih4	-2.32701	1.66599e-22
ENSMUSG00000038187	Btbd10	-2.32657	3.08531e-12
ENSMUSG00000018372	Cep95	-2.32377	3.84864e-09
ENSMUSG00000029101	Rgs12	-2.32349	2.64179e-14
ENSMUSG00000023827	Agpat4	-2.32108	0.00582459
ENSMUSG00000035929	H2-Q4	-2.3197	1.55209e-35
ENSMUSG00000031628	Casp3	-2.317	2.03449e-26
ENSMUSG00000026586	Prrx1	-2.31664	0.00473921
ENSMUSG00000022280	Rnf19a	-2.31545	5.57081e-29
ENSMUSG00000060147	Serpinb6a	-2.31451	5.76634e-58
ENSMUSG00000039385	Cdh6	-2.31414	0.000112681
ENSMUSG00000054717	Hmgb2	-2.31392	1.65966e-08
ENSMUSG00000030401	Rtn2	-2.31316	0.000295337
ENSMUSG00000030471	Zdhhc13	-2.31047	2.2138e-19
ENSMUSG00000042331	Specc1	-2.30846	2.48397e-17
ENSMUSG00000020592	Sdc1	-2.30462	2.68534e-43
ENSMUSG00000071072	Ptges3	-2.30255	3.4206e-38
ENSMUSG00000005103	Wdr1	-2.30153	9.66447e-61
ENSMUSG00000026655	Fam107b	-2.29554	1.24683e-17
ENSMUSG00000031465	Angpt2	-2.29331	9.95703e-06
ENSMUSG00000032473	Cldn18	-2.29058	0.00390073
ENSMUSG00000031150	Ccdc120	-2.28983	9.68206e-26
ENSMUSG00000096525	Gm2663	-2.28679	2.71033e-05
ENSMUSG00000032740	Ccdc88a	-2.28343	1.90291e-07
ENSMUSG00000056671	Prelid2	-2.27923	1.67426e-14
ENSMUSG00000030921	Trim30a	-2.27845	0.000646088
ENSMUSG00000023140	Reg2	-2.27568	6.34213e-06
ENSMUSG00000030291	Med21	-2.27325	3.69637e-16
ENSMUSG00000054400	Cklf	-2.27316	0.000100977
ENSMUSG00000023186	Vwa5a	-2.27062	4.7791e-41
ENSMUSG00000037816	Fbxw17	-2.26918	0.0011503
ENSMUSG00000043572	Pars2	-2.26808	4.7777e-05
ENSMUSG00000034121	Mks1	-2.26749	0.000140538
ENSMUSG00000027803	Wwtr1	-2.26229	2.47416e-39
ENSMUSG00000042688	Mapk6	-2.26015	3.8416e-51
ENSMUSG00000032596	Uba7	-2.25926	6.77737e-08
ENSMUSG00000021823	Vcl	-2.25299	1.76474e-44
ENSMUSG00000034361	Cpne2	-2.24924	2.18364e-05
ENSMUSG00000028300	3110043O21Rik	-2.24808	2.35235e-28
ENSMUSG00000021670	Hmgcr	-2.24703	8.96361e-32
ENSMUSG00000025278	Flnb	-2.24343	1.56508e-09
ENSMUSG00000047878	A4galt	-2.24142	0.0110917
ENSMUSG00000018362	Kpna2	-2.24124	8.41731e-23
ENSMUSG00000048644	Ctxn1	-2.24107	3.1595e-06
ENSMUSG00000096037	n-R5s136	-2.23759	0.00422622
ENSMUSG00000067787	Blcap	-2.23739	4.8886e-38
ENSMUSG00000018599	Mief2	-2.23456	8.38725e-12
ENSMUSG00000066441	Rdh11	-2.23334	5.30431e-32
ENSMUSG00000070473	Cldn3	-2.23302	3.1333e-40
ENSMUSG00000028410	Dnaja1	-2.23081	3.22324e-56
ENSMUSG00000038594	Cep85l	-2.22905	0.00979885
ENSMUSG00000026708	Cenpl	-2.22836	0.00264484
ENSMUSG00000006567	Atp7b	-2.22757	0.0059009
ENSMUSG00000006219	Fblim1	-2.22685	1.41562e-29
ENSMUSG00000023755	Rhebl1	-2.22601	0.00587588
ENSMUSG00000066595	Mfsd7b	-2.22555	3.86215e-11
ENSMUSG00000032656	March3	-2.2242	4.26444e-06
ENSMUSG00000008200	Fnbp4	-2.22207	1.35592e-17
ENSMUSG00000028234	Rps20	-2.22206	5.50848e-08
ENSMUSG00000048534	Amica1	-2.21793	0.0164614
ENSMUSG00000030093	Wnt7a	-2.21756	0.0119737
ENSMUSG00000039929	Urb1	-2.21685	6.51157e-13
ENSMUSG00000021018	Polr2h	-2.21654	1.19791e-14
ENSMUSG00000036805	Noxa1	-2.21631	0.00683626
ENSMUSG00000006575	Rundc3a	-2.21388	0.000155133
ENSMUSG00000060519	Tor3a	-2.21295	3.40167e-21
ENSMUSG00000028613	Lrp8	-2.21197	0.00020458
ENSMUSG00000028381	Ugcg	-2.21182	1.9708e-31
ENSMUSG00000020319	Wdpcp	-2.2103	0.000369946
ENSMUSG00000003752	Itpkc	-2.21021	4.05925e-35
ENSMUSG00000048988	Elfn1	-2.20976	0.0127375
ENSMUSG00000091387	Gcnt4	-2.20558	0.00349621
ENSMUSG00000074480	Mex3a	-2.20384	7.79194e-11
ENSMUSG00000066877	Nck2	-2.20384	1.21968e-23
ENSMUSG00000020806	Rhbdf2	-2.20231	1.32695e-50
ENSMUSG00000072235	Tuba1a	-2.20097	7.25177e-36
ENSMUSG00000038152	5033430I15Rik	-2.20067	0.010824
ENSMUSG00000040829	Zmynd15	-2.19735	0.00250883
ENSMUSG00000031328	Flna	-2.19526	1.32204e-09
ENSMUSG00000017677	Wsb1	-2.19502	4.06019e-15
ENSMUSG00000004994	Ccdc130	-2.19363	2.32541e-11
ENSMUSG00000032902	Slc16a1	-2.19324	1.96746e-18
ENSMUSG00000026536	Mnda	-2.19272	0.0117995
ENSMUSG00000031478	Nek3	-2.19223	4.97526e-05
ENSMUSG00000047230	Cldn2	-2.19058	1.27632e-07
ENSMUSG00000025816	Sec61a2	-2.18919	9.42032e-05
ENSMUSG00000006435	Neurl1a	-2.18894	9.01618e-05
ENSMUSG00000048807	Slc35e4	-2.18849	4.85833e-15
ENSMUSG00000034825	Nrip3	-2.18807	0.00888721
ENSMUSG00000091479	Gm17035	-2.18337	0.000472966
ENSMUSG00000044906	4930503L19Rik	-2.18336	0.000626239
ENSMUSG00000026547	Tagln2	-2.18298	3.02323e-45
ENSMUSG00000021061	Sptb	-2.18145	1.15605e-08
ENSMUSG00000022906	Parp9	-2.18023	3.28158e-16
ENSMUSG00000038387	Rras	-2.17966	4.93118e-32
ENSMUSG00000027400	Pdyn	-2.17902	0.0118945
ENSMUSG00000036894	Rap2b	-2.17859	1.08637e-24
ENSMUSG00000020948	Klhl28	-2.17782	6.69542e-10
ENSMUSG00000043333	Rhbdl2	-2.17754	0.00827882
ENSMUSG00000063383	Zfp947	-2.16981	0.00688607
ENSMUSG00000028545	Bend5	-2.16942	0.00181498
ENSMUSG00000026159	Agfg1	-2.16813	4.08667e-53
ENSMUSG00000051855	Mest	-2.16787	2.64656e-08
ENSMUSG00000059824	Dbp	-2.16741	1.37092e-20
ENSMUSG00000032952	Ap4b1	-2.16722	0.0115231
ENSMUSG00000060961	Slc4a4	-2.16588	1.79706e-11
ENSMUSG00000035378	Shq1	-2.16571	2.13566e-08
ENSMUSG00000049086	Bmyc	-2.16402	1.48697e-05
ENSMUSG00000024048	Myl12a	-2.15881	6.0729e-53
ENSMUSG00000057421	Las1l	-2.15868	9.97113e-52
ENSMUSG00000040220	Gas8	-2.15656	3.57972e-13
ENSMUSG00000082394	Gm4596	-2.15468	6.63935e-06
ENSMUSG00000001123	Lgals9	-2.15151	2.0462e-29
ENSMUSG00000062157	Ifnlr1	-2.15132	1.05819e-11
ENSMUSG00000027297	Ltk	-2.15106	2.21423e-05
ENSMUSG00000041488	Stx3	-2.14802	2.3181e-37
ENSMUSG00000051379	Flrt3	-2.14686	6.26291e-05
ENSMUSG00000017929	B4galt5	-2.14583	2.26203e-21
ENSMUSG00000039531	Zufsp	-2.14269	4.79547e-06
ENSMUSG00000024388	Myo7b	-2.13963	0.0315936
ENSMUSG00000021986	Amer2	-2.13923	0.0273147
ENSMUSG00000021692	Dimt1	-2.13785	3.65801e-07
ENSMUSG00000091586	Cyp4f17	-2.13696	2.40679e-09
ENSMUSG00000038201	Kcna7	-2.13668	0.0235254
ENSMUSG00000047443	Fam132b	-2.13637	0.00163107
ENSMUSG00000019850	Tnfaip3	-2.13485	2.74358e-10
ENSMUSG00000026988	Wdsub1	-2.13354	4.75608e-14
ENSMUSG00000013418	B4galnt2	-2.13224	0.0118334
ENSMUSG00000068114	Ccdc134	-2.13025	2.82422e-08
ENSMUSG00000031917	Nip7	-2.1301	5.75713e-26
ENSMUSG00000086606	Gm13205	-2.12872	0.000160724
ENSMUSG00000042549	Map2k3os	-2.12597	0.0045818
ENSMUSG00000007659	Bcl2l1	-2.1259	8.80221e-50
ENSMUSG00000000884	Gnb1l	-2.12519	3.26042e-06
ENSMUSG00000022208	Jph4	-2.12235	0.0091068
ENSMUSG00000048915	Efna5	-2.12041	0.000806199
ENSMUSG00000024052	Lpin2	-2.12001	1.75474e-56
ENSMUSG00000053965	Pde5a	-2.11613	3.10023e-10
ENSMUSG00000024258	Polr2d	-2.11516	7.60004e-13
ENSMUSG00000020650	Bcap29	-2.11504	7.39894e-06
ENSMUSG00000060950	Trmt61a	-2.11501	4.47768e-20
ENSMUSG00000020250	Txnrd1	-2.11096	1.10512e-41
ENSMUSG00000022443	Myh9	-2.1079	3.21965e-08
ENSMUSG00000015605	Srf	-2.105	1.62826e-58
ENSMUSG00000047766	Lrrc49	-2.10447	1.13517e-06
ENSMUSG00000050022	Amz1	-2.10115	0.00145025
ENSMUSG00000019558	Slc6a8	-2.10113	1.61596e-31
ENSMUSG00000052485	Tmem171	-2.10105	0.00373166
ENSMUSG00000011958	Bnip2	-2.1007	7.22685e-11
ENSMUSG00000033931	Rbm34	-2.0999	1.22332e-12
ENSMUSG00000001674	Ddx18	-2.09707	3.03134e-27
ENSMUSG00000027438	Napb	-2.09695	0.00079718
ENSMUSG00000025225	Nfkb2	-2.09558	8.59755e-43
ENSMUSG00000042354	Gnl3	-2.09462	8.13177e-30
ENSMUSG00000030795	Fus	-2.08978	1.6856e-66
ENSMUSG00000041343	Ankrd42	-2.08945	8.28415e-05
ENSMUSG00000003573	Homer3	-2.08762	8.27167e-29
ENSMUSG00000019647	Sema6a	-2.08696	4.95611e-06
ENSMUSG00000026672	Optn	-2.08403	2.61562e-13
ENSMUSG00000018449	Rpain	-2.08157	5.43745e-05
ENSMUSG00000037736	Limch1	-2.08055	7.03481e-14
ENSMUSG00000052676	Zmat1	-2.07809	0.0252511
ENSMUSG00000067931	Zfp948	-2.07757	2.8875e-08
ENSMUSG00000014592	Camta1	-2.07532	9.82578e-11
ENSMUSG00000073409	H2-Q6	-2.07359	5.40963e-07
ENSMUSG00000024049	Myom1	-2.06983	0.00189986
ENSMUSG00000050244	Heatr1	-2.06742	8.83233e-40
ENSMUSG00000031843	Mphosph6	-2.06643	3.98012e-08
ENSMUSG00000021069	Pygl	-2.06604	0.00173825
ENSMUSG00000079083	Jrkl	-2.06253	0.000118102
ENSMUSG00000027852	Nras	-2.06189	5.09559e-46
ENSMUSG00000041623	D11Wsu47e	-2.06081	9.04636e-06
ENSMUSG00000038463	Olfml2b	-2.05669	1.02193e-07
ENSMUSG00000078247	Airn	-2.05578	0.00263486
ENSMUSG00000023070	Rgn	-2.05535	2.77169e-05
ENSMUSG00000029223	Uchl1	-2.05409	0.00131779
ENSMUSG00000018569	Cldn7	-2.05388	6.86983e-50
ENSMUSG00000062380	Tubb3	-2.05149	0.0280372
ENSMUSG00000050747	Trim15	-2.05091	0.027576
ENSMUSG00000017057	Il13ra1	-2.05041	2.8058e-30
ENSMUSG00000042064	Myo3b	-2.04631	0.020742
ENSMUSG00000042367	Gjb3	-2.0439	0.0170419
ENSMUSG00000040033	Stat2	-2.04273	2.85113e-19
ENSMUSG00000019997	Ctgf	-2.03704	1.87287e-09
ENSMUSG00000015839	Nfe2l2	-2.03378	1.01303e-33
ENSMUSG00000020027	Socs2	-2.03217	7.37572e-20
ENSMUSG00000024287	Thoc1	-2.02913	1.03896e-15
ENSMUSG00000018900	Slc22a5	-2.02733	4.43313e-12
ENSMUSG00000021482	Aaed1	-2.02585	6.20178e-42
ENSMUSG00000034751	Mast4	-2.02497	4.25561e-27
ENSMUSG00000040296	Ddx58	-2.02332	1.93403e-31
ENSMUSG00000029416	Slc15a4	-2.02282	5.24612e-13
ENSMUSG00000053219	Raet1e	-2.02266	2.18033e-15
ENSMUSG00000025938	Slco5a1	-2.02226	0.00925517
ENSMUSG00000028893	Sesn2	-2.0222	1.63602e-50
ENSMUSG00000025271	Pfkfb1	-2.01927	0.0420625
ENSMUSG00000006218	Fam131c	-2.01855	0.0265045
ENSMUSG00000000303	Cdh1	-2.01669	3.99533e-18
ENSMUSG00000049670	Morn4	-2.0166	0.0179523
ENSMUSG00000030898	Cckbr	-2.01563	1.15058e-06
ENSMUSG00000037636	Slc25a43	-2.01471	0.0154821
ENSMUSG00000024732	Ccdc86	-2.01346	1.04877e-28
ENSMUSG00000035285	Nat14	-2.01299	0.0213195
ENSMUSG00000000759	Tubgcp3	-2.01264	1.25089e-11
ENSMUSG00000024999	Noc3l	-2.01152	1.36989e-27
ENSMUSG00000052852	Reep1	-2.00981	0.0356935
ENSMUSG00000028850	Gpatch3	-2.00668	3.62826e-07
ENSMUSG00000022833	Ccdc14	-2.00378	0.000824482
ENSMUSG00000050628	Ubald2	-2.0033	5.18039e-17
ENSMUSG00000040938	Slc16a11	-2.0019	0.0141084
ENSMUSG00000034993	Vat1	-2.00183	1.24791e-25
ENSMUSG00000000325	Arvcf	-1.99976	4.44185e-31
ENSMUSG00000023175	Bsg	-1.99717	8.11732e-06
ENSMUSG00000028034	Fubp1	-1.99649	6.51267e-32
ENSMUSG00000044566	Cage1	-1.99463	0.000154196
ENSMUSG00000000792	Slc5a5	-1.99416	0.0175574
ENSMUSG00000051391	Ywhag	-1.99331	2.97888e-38
ENSMUSG00000014767	Tbp	-1.99222	7.26096e-11
ENSMUSG00000022951	Rcan1	-1.99027	2.45587e-41
ENSMUSG00000074063	Osgin1	-1.98923	7.11023e-31
ENSMUSG00000019866	Aim1	-1.98908	1.03944e-16
ENSMUSG00000061207	Stk19	-1.98803	9.38608e-07
ENSMUSG00000056234	Ncoa4	-1.98797	4.364e-33
ENSMUSG00000023456	Tpi1	-1.98659	1.18519e-48
ENSMUSG00000004038	Gstm3	-1.98572	0.00143452
ENSMUSG00000042306	S100a14	-1.98388	0.0197718
ENSMUSG00000032366	Tpm1	-1.98223	2.16103e-35
ENSMUSG00000042997	Nhlrc3	-1.98063	6.03551e-25
ENSMUSG00000074794	Arrdc3	-1.97986	6.81892e-23
ENSMUSG00000049580	Tsku	-1.97847	1.94041e-12
ENSMUSG00000022528	Hes1	-1.97676	2.7025e-14
ENSMUSG00000046962	Zbtb21	-1.97528	3.29772e-28
ENSMUSG00000075602	Ly6a	-1.97428	5.86743e-12
ENSMUSG00000000861	Bcl11a	-1.97178	4.37535e-12
ENSMUSG00000036639	Nudt1	-1.97175	2.78798e-05
ENSMUSG00000004451	Ralb	-1.97138	8.21156e-40
ENSMUSG00000071553	Cpa2	-1.97059	0.00363574
ENSMUSG00000032333	Stoml1	-1.97038	0.00016032
ENSMUSG00000023033	Scn8a	-1.96888	0.0380346
ENSMUSG00000027534	Snx16	-1.9683	3.92817e-08
ENSMUSG00000057706	Mex3b	-1.9646	0.00469241
ENSMUSG00000027078	Ube2l6	-1.96403	2.46631e-05
ENSMUSG00000071637	Cebpd	-1.96346	2.23127e-08
ENSMUSG00000019979	Apaf1	-1.9612	3.22773e-16
ENSMUSG00000020099	Unc5b	-1.96042	1.46263e-18
ENSMUSG00000035517	Tdrd7	-1.95933	7.62304e-33
ENSMUSG00000013698	Pea15a	-1.95811	7.44647e-25
ENSMUSG00000001034	Mapk7	-1.95536	1.24973e-20
ENSMUSG00000027333	Smox	-1.95534	7.42612e-52
ENSMUSG00000038235	F11r	-1.95327	2.84753e-44
ENSMUSG00000028771	Ptpn12	-1.95057	2.20571e-33
ENSMUSG00000036099	Vezt	-1.94904	1.12975e-32
ENSMUSG00000034266	Batf	-1.94862	0.00210014
ENSMUSG00000037095	Lrg1	-1.94857	1.54468e-07
ENSMUSG00000045394	Epcam	-1.94807	2.8553e-39
ENSMUSG00000025184	R3hcc1l	-1.94724	4.10533e-13
ENSMUSG00000051510	Mafg	-1.94541	2.16695e-25
ENSMUSG00000003051	Elf3	-1.94403	3.90111e-40
ENSMUSG00000037606	Osbpl5	-1.94377	1.14945e-41
ENSMUSG00000027635	Dsn1	-1.94348	0.0019216
ENSMUSG00000023971	Rrp36	-1.94249	1.22812e-18
ENSMUSG00000075707	Dio3	-1.94174	0.0317402
ENSMUSG00000069662	Marcks	-1.94109	1.19947e-31
ENSMUSG00000024079	Eif2ak2	-1.93994	3.68993e-23
ENSMUSG00000030774	Pak1	-1.93914	7.09962e-14
ENSMUSG00000093661	Eif4e3	-1.9387	0.00268852
ENSMUSG00000040663	Clcf1	-1.93859	0.000131381
ENSMUSG00000021725	Parp8	-1.93839	0.000153759
ENSMUSG00000022945	Chaf1b	-1.93714	2.2049e-08
ENSMUSG00000022519	Srl	-1.93602	0.00239184
ENSMUSG00000092274	Neat1	-1.93506	7.15069e-07
ENSMUSG00000034663	Bmp2k	-1.93321	1.53003e-09
ENSMUSG00000037217	Syn1	-1.93297	0.0209704
ENSMUSG00000031016	Wee1	-1.93292	4.9697e-22
ENSMUSG00000023460	Rab12	-1.93233	1.12663e-10
ENSMUSG00000002477	Snrpd1	-1.93134	3.28039e-12
ENSMUSG00000030970	Ctbp2	-1.92969	5.95877e-40
ENSMUSG00000020865	Abcc3	-1.9285	1.20305e-27
ENSMUSG00000074277	Phldb3	-1.92215	3.78711e-11
ENSMUSG00000002083	Bbc3	-1.92086	1.7375e-13
ENSMUSG00000030792	Dkkl1	-1.92041	0.0408167
ENSMUSG00000085385	Snhg17	-1.91988	2.58995e-06
ENSMUSG00000052137	Rbm12b2	-1.91957	0.000584961
ENSMUSG00000036718	Micall2	-1.91917	2.51727e-12
ENSMUSG00000005718	Tfap4	-1.91748	1.63275e-08
ENSMUSG00000030685	Kctd13	-1.91646	8.81804e-12
ENSMUSG00000062070	Pgk1	-1.91611	3.87979e-26
ENSMUSG00000022772	Senp5	-1.91596	7.03687e-20
ENSMUSG00000032300	1700017B05Rik	-1.9148	4.45702e-16
ENSMUSG00000028100	Nudt17	-1.9144	0.0138323
ENSMUSG00000026896	Ifih1	-1.91233	1.36673e-16
ENSMUSG00000030134	Rasgef1a	-1.91139	0.00554621
ENSMUSG00000006724	Cyp27b1	-1.9087	0.00871214
ENSMUSG00000021939	Ctsb	-1.90723	4.39987e-16
ENSMUSG00000038022	Fam188b	-1.90519	0.00258708
ENSMUSG00000027752	Exosc8	-1.90488	1.55098e-06
ENSMUSG00000052727	Map1b	-1.90483	2.4368e-18
ENSMUSG00000044768	D1Ertd622e	-1.90436	3.47235e-12
ENSMUSG00000030424	Zfp939	-1.90391	0.0498096
ENSMUSG00000033434	Gtpbp6	-1.90351	2.00483e-07
ENSMUSG00000095115	Itpripl2	-1.9029	9.59863e-27
ENSMUSG00000085433	Gm16001	-1.90235	0.0168302
ENSMUSG00000057561	Eif1a	-1.90206	1.60543e-44
ENSMUSG00000015247	Nipsnap3b	-1.8974	9.1955e-11
ENSMUSG00000024812	Tjp2	-1.89643	4.22243e-52
ENSMUSG00000021149	Gtpbp4	-1.89627	3.3128e-31
ENSMUSG00000004085	Zak	-1.89424	2.25222e-22
ENSMUSG00000005610	Eif4g2	-1.89312	4.56167e-07
ENSMUSG00000057789	Bak1	-1.89293	9.28461e-19
ENSMUSG00000024667	Tmem216	-1.89163	0.0022608
ENSMUSG00000028256	Odf2l	-1.88954	1.63122e-06
ENSMUSG00000031508	Ankrd10	-1.88651	4.44815e-12
ENSMUSG00000003032	Klf4	-1.88559	1.12514e-27
ENSMUSG00000032584	Mst1r	-1.88343	0.0159661
ENSMUSG00000051652	Lrrc3	-1.88125	0.00474679
ENSMUSG00000004347	Pde1c	-1.88018	0.0307762
ENSMUSG00000034401	Spata6	-1.87929	3.5207e-09
ENSMUSG00000020773	Trim47	-1.87824	1.51361e-08
ENSMUSG00000022159	Rab2b	-1.87673	0.0070532
ENSMUSG00000041886	Macc1	-1.87607	3.07598e-09
ENSMUSG00000033166	Dis3	-1.87429	9.62261e-17
ENSMUSG00000022974	Paxbp1	-1.87327	9.90939e-11
ENSMUSG00000079470	Utp14b	-1.87323	0.000584132
ENSMUSG00000004815	Dgkq	-1.87259	2.15651e-09
ENSMUSG00000029482	Aacs	-1.87234	2.51595e-23
ENSMUSG00000004562	Arhgef40	-1.87194	9.29746e-10
ENSMUSG00000034640	Tiparp	-1.87174	5.48611e-13
ENSMUSG00000067813	Xkr9	-1.87108	0.0210647
ENSMUSG00000034271	Jdp2	-1.87092	5.42781e-07
ENSMUSG00000052557	Gan	-1.86951	2.85944e-27
ENSMUSG00000023039	Krt7	-1.86911	1.79355e-14
ENSMUSG00000020086	H2afy2	-1.86837	0.0269792
ENSMUSG00000048279	Sacs	-1.86693	6.7327e-06
ENSMUSG00000020080	Hkdc1	-1.86233	6.20739e-11
ENSMUSG00000025885	Myo5b	-1.86016	5.00752e-30
ENSMUSG00000032577	Mapkapk3	-1.85501	4.51102e-30
ENSMUSG00000039232	Stx11	-1.8545	0.000723716
ENSMUSG00000021068	Nin	-1.85447	4.00797e-14
ENSMUSG00000028832	Stmn1	-1.85438	1.74485e-06
ENSMUSG00000020122	Egfr	-1.85316	1.1109e-36
ENSMUSG00000079414	Gm11110	-1.85299	0.00177914
ENSMUSG00000015120	Ube2i	-1.85263	4.99209e-36
ENSMUSG00000029328	Hnrnpdl	-1.85181	1.27532e-35
ENSMUSG00000029074	Ttll10	-1.84885	0.000334486
ENSMUSG00000043432	Leng9	-1.84788	0.000867367
ENSMUSG00000021838	Samd4	-1.84718	2.40401e-06
ENSMUSG00000028337	Coro2a	-1.84636	0.00012232
ENSMUSG00000024805	Pcgf5	-1.84578	9.69671e-16
ENSMUSG00000034595	Ppp1r18	-1.84427	1.14912e-06
ENSMUSG00000042677	Zc3h12a	-1.84074	1.11109e-07
ENSMUSG00000052131	Akr1b7	-1.84043	0.0403613
ENSMUSG00000028437	Ubap1	-1.84004	3.01789e-34
ENSMUSG00000028961	Pgd	-1.83952	9.82583e-25
ENSMUSG00000020159	Gabrp	-1.83886	0.00643701
ENSMUSG00000047767	Atg16l2	-1.83849	6.64671e-07
ENSMUSG00000028820	Sfpq	-1.83638	2.46542e-28
ENSMUSG00000025287	Acot9	-1.832	2.97559e-27
ENSMUSG00000040372	Gpr63	-1.8293	0.00460433
ENSMUSG00000052616	Ccdc79	-1.82549	0.0347968
ENSMUSG00000020682	Mmp28	-1.82333	0.00526509
ENSMUSG00000024376	Epb4.1l4a	-1.82295	4.8858e-18
ENSMUSG00000062300	Pvrl2	-1.82169	7.44935e-52
ENSMUSG00000030681	Mvp	-1.81975	5.42511e-41
ENSMUSG00000049969	Plekhf2	-1.81851	7.95009e-16
ENSMUSG00000002233	Rhoc	-1.81727	1.52536e-42
ENSMUSG00000023915	Tnfrsf21	-1.81726	3.29766e-19
ENSMUSG00000040389	Wdr47	-1.8168	4.46514e-06
ENSMUSG00000029715	Pop7	-1.81625	1.18853e-06
ENSMUSG00000010047	Hyal2	-1.81533	1.10039e-14
ENSMUSG00000028583	Pdpn	-1.81434	0.000838376
ENSMUSG00000039395	Mreg	-1.81412	0.00494495
ENSMUSG00000024539	Ptpn2	-1.8141	4.43495e-25
ENSMUSG00000034795	Ccdc122	-1.81396	0.00350094
ENSMUSG00000035547	Capn5	-1.81269	4.10147e-36
ENSMUSG00000016206	H2-M3	-1.81169	0.0404791
ENSMUSG00000028483	Snapc3	-1.80862	0.00161179
ENSMUSG00000019966	Kitl	-1.80563	4.0107e-10
ENSMUSG00000021930	Spryd7	-1.80548	3.06765e-10
ENSMUSG00000029826	Zc3hav1	-1.80372	6.64232e-51
ENSMUSG00000027806	Tsc22d2	-1.80074	4.97145e-34
ENSMUSG00000021678	F2rl1	-1.79937	1.38712e-14
ENSMUSG00000018906	P4ha2	-1.79867	1.53758e-31
ENSMUSG00000057054	Inca1	-1.79683	0.0121864
ENSMUSG00000106734	RP24-328P2.5	-1.79669	0.0443308
ENSMUSG00000027660	Skil	-1.79593	6.25909e-16
ENSMUSG00000022999	Lmbr1l	-1.79535	1.99868e-07
ENSMUSG00000024737	Slc15a3	-1.79505	0.00958406
ENSMUSG00000031105	Slc25a14	-1.79483	0.00022095
ENSMUSG00000026972	Arrdc1	-1.79364	4.77555e-14
ENSMUSG00000030109	Slc6a12	-1.79242	0.0346393
ENSMUSG00000034748	Sirt6	-1.78824	6.98454e-08
ENSMUSG00000024436	Mrps18b	-1.78728	3.8685e-34
ENSMUSG00000025722	Wdr73	-1.78606	1.59013e-12
ENSMUSG00000026049	Tex30	-1.7855	2.20022e-11
ENSMUSG00000051316	Taf7	-1.78172	0.000678967
ENSMUSG00000047227	Gm527	-1.78154	0.0137452
ENSMUSG00000040280	Ndufa4l2	-1.77847	0.0367461
ENSMUSG00000035529	Prdm4	-1.77712	9.87094e-21
ENSMUSG00000024831	Ighmbp2	-1.77428	1.86305e-12
ENSMUSG00000016758	Bik	-1.77397	0.00139834
ENSMUSG00000041649	Klf8	-1.77236	8.4721e-05
ENSMUSG00000048065	Cyb5r2	-1.77099	0.0421497
ENSMUSG00000032000	Birc3	-1.76976	3.25161e-10
ENSMUSG00000026456	Cyb5r1	-1.76901	1.84948e-25
ENSMUSG00000021661	Ankra2	-1.76844	1.15759e-06
ENSMUSG00000050295	Foxc1	-1.76841	0.00226054
ENSMUSG00000036246	Gmip	-1.76838	9.00452e-13
ENSMUSG00000056220	Pla2g4a	-1.76659	0.0427344
ENSMUSG00000006356	Crip2	-1.7647	6.5584e-26
ENSMUSG00000051650	B3gnt2	-1.7643	0.00129711
ENSMUSG00000024561	Mbd1	-1.76385	1.99598e-24
ENSMUSG00000063652	Slc22a21	-1.76323	0.0471172
ENSMUSG00000038525	Armc10	-1.76293	1.46994e-22
ENSMUSG00000071855	Ccdc112	-1.76066	0.000910593
ENSMUSG00000054752	Fsd1l	-1.76049	0.0132712
ENSMUSG00000045751	Mms22l	-1.75789	0.00185105
ENSMUSG00000072437	Nanos1	-1.75621	0.0378639
ENSMUSG00000038037	Socs1	-1.75601	0.0152616
ENSMUSG00000040270	Bach2	-1.75561	4.03188e-05
ENSMUSG00000022120	Rnf219	-1.75427	9.003e-07
ENSMUSG00000100801	Gm15459	-1.75252	0.00268687
ENSMUSG00000022184	Fbxo4	-1.75093	6.33664e-09
ENSMUSG00000021028	Mbip	-1.74895	0.000234261
ENSMUSG00000025577	Cbx2	-1.74866	2.53921e-09
ENSMUSG00000064302	Clasp1	-1.74811	6.51274e-28
ENSMUSG00000042766	Trim46	-1.74666	9.66229e-07
ENSMUSG00000097472	Gm26586	-1.74662	0.0311586
ENSMUSG00000048039	Isg20l2	-1.74517	2.91421e-12
ENSMUSG00000059714	Flot1	-1.74472	2.82544e-18
ENSMUSG00000027580	Helz2	-1.74314	1.27167e-20
ENSMUSG00000019487	Trip10	-1.74277	2.41271e-30
ENSMUSG00000029378	Areg	-1.74168	0.0475109
ENSMUSG00000054863	Fam19a5	-1.7408	0.0187758
ENSMUSG00000020572	Nampt	-1.738	5.43619e-25
ENSMUSG00000032252	Glce	-1.7343	4.13396e-23
ENSMUSG00000030695	Aldoa	-1.73319	2.63879e-19
ENSMUSG00000028114	Mettl14	-1.73117	3.84218e-09
ENSMUSG00000038412	Higd1a	-1.7311	1.20995e-31
ENSMUSG00000030598	Fbxo17	-1.73107	1.14164e-06
ENSMUSG00000038400	Pmepa1	-1.73069	2.46556e-14
ENSMUSG00000035597	Prpf39	-1.73052	1.23724e-07
ENSMUSG00000034501	Pcnxl4	-1.72923	3.07925e-06
ENSMUSG00000028348	Murc	-1.72894	0.0256292
ENSMUSG00000002603	Tgfb1	-1.72828	4.62104e-17
ENSMUSG00000038500	Prr3	-1.72804	0.000107802
ENSMUSG00000002210	Smg9	-1.72734	1.18162e-10
ENSMUSG00000021504	B4galt7	-1.7258	1.94159e-10
ENSMUSG00000027309	4930402H24Rik	-1.72575	7.20338e-27
ENSMUSG00000020706	Ftsj3	-1.725	8.62468e-30
ENSMUSG00000055228	Zfp935	-1.72408	0.000965207
ENSMUSG00000053198	Prx	-1.72278	0.0467965
ENSMUSG00000038264	Sema7a	-1.72246	8.23627e-36
ENSMUSG00000034379	Wdr5b	-1.72213	0.0347298
ENSMUSG00000004127	Trmt10a	-1.72083	5.22705e-05
ENSMUSG00000022602	Arc	-1.71993	1.58025e-05
ENSMUSG00000028189	Ctbs	-1.71457	0.0013682
ENSMUSG00000043681	Fam25c	-1.71442	0.000226774
ENSMUSG00000028010	Gar1	-1.71333	5.91128e-13
ENSMUSG00000041769	Ppp2r2d	-1.713	1.71288e-32
ENSMUSG00000104475	D630036G22Rik	-1.71259	0.00642776
ENSMUSG00000091549	Gm6548	-1.71228	4.80202e-07
ENSMUSG00000025185	Loxl4	-1.71223	0.0464849
ENSMUSG00000041605	5730559C18Rik	-1.71199	1.20249e-22
ENSMUSG00000015748	Prpf3	-1.70911	1.67758e-10
ENSMUSG00000060149	BC002059	-1.70894	0.00316315
ENSMUSG00000001785	Pwp1	-1.70876	8.23463e-29
ENSMUSG00000044730	9930104L06Rik	-1.70661	0.000652599
ENSMUSG00000030655	Smg1	-1.70461	2.603e-33
ENSMUSG00000022505	Emp2	-1.70439	1.67438e-28
ENSMUSG00000045827	Serpinb9	-1.7027	1.25323e-13
ENSMUSG00000054519	Zfp867	-1.70092	0.017966
ENSMUSG00000028060	2810403A07Rik	-1.70071	4.51272e-10
ENSMUSG00000026604	Ptpn14	-1.70058	2.54829e-38
ENSMUSG00000030353	Tead4	-1.69932	0.0108484
ENSMUSG00000032712	2810474O19Rik	-1.69837	4.46245e-08
ENSMUSG00000054256	Msi1	-1.69824	0.00406355
ENSMUSG00000040525	Cblc	-1.69713	8.62784e-14
ENSMUSG00000044258	Ctla2a	-1.69703	0.0144091
ENSMUSG00000051727	Kctd14	-1.69677	7.56214e-11
ENSMUSG00000024528	Srfbp1	-1.69643	1.13787e-08
ENSMUSG00000018166	Erbb3	-1.69552	3.93514e-43
ENSMUSG00000009585	Apobec3	-1.69475	9.93687e-12
ENSMUSG00000026429	Ube2t	-1.69346	0.0385931
ENSMUSG00000009035	Tmem184b	-1.69306	3.46121e-33
ENSMUSG00000039680	Mrps6	-1.69241	2.01657e-05
ENSMUSG00000047945	Marcksl1	-1.69222	5.26669e-14
ENSMUSG00000026305	Lrrfip1	-1.69071	1.7827e-45
ENSMUSG00000029001	Fbxo44	-1.68993	0.00144711
ENSMUSG00000029551	Psmg3	-1.68837	0.000519574
ENSMUSG00000037815	Ctnna1	-1.68828	1.59168e-31
ENSMUSG00000043872	Zmym1	-1.68762	2.18726e-05
ENSMUSG00000039853	Trim14	-1.68716	0.0341292
ENSMUSG00000006395	Hyi	-1.68566	0.000104611
ENSMUSG00000026575	Nme7	-1.68561	6.0483e-06
ENSMUSG00000027514	Zbp1	-1.68555	0.00815338
ENSMUSG00000031976	Urb2	-1.68348	7.32649e-15
ENSMUSG00000040675	Mthfd1l	-1.6825	9.03323e-24
ENSMUSG00000000628	Hk2	-1.68089	4.21532e-13
ENSMUSG00000024097	Srsf7	-1.68076	4.14129e-16
ENSMUSG00000003873	Bax	-1.68075	5.74295e-21
ENSMUSG00000035234	Fam175a	-1.67747	0.00414299
ENSMUSG00000026999	Nup35	-1.67727	0.00248099
ENSMUSG00000054206	Gzmm	-1.67683	0.0497075
ENSMUSG00000013236	Ptprs	-1.67484	1.6129e-09
ENSMUSG00000039585	Myo9a	-1.67223	1.06996e-05
ENSMUSG00000031078	Cttn	-1.67048	1.47577e-36
ENSMUSG00000043262	Uevld	-1.67018	1.57793e-07
ENSMUSG00000025257	Ribc1	-1.66979	0.00896244
ENSMUSG00000078651	Aoc2	-1.66869	0.0170006
ENSMUSG00000057554	Lgals8	-1.66718	1.45114e-20
ENSMUSG00000045414	1190002N15Rik	-1.66682	3.28075e-12
ENSMUSG00000033106	Slc7a6os	-1.66673	7.92867e-09
ENSMUSG00000025591	Tma16	-1.66636	2.24516e-09
ENSMUSG00000021113	Snapc1	-1.66534	2.88279e-09
ENSMUSG00000060716	Plekhh1	-1.66524	2.90635e-15
ENSMUSG00000079316	Rab9	-1.6626	5.68023e-10
ENSMUSG00000036873	2410004B18Rik	-1.66096	7.55633e-07
ENSMUSG00000059552	Trp53	-1.66068	4.77306e-22
ENSMUSG00000037712	Fermt2	-1.65979	2.53616e-41
ENSMUSG00000024774	Ankrd22	-1.65932	3.95436e-05
ENSMUSG00000007872	Id3	-1.65928	3.59596e-05
ENSMUSG00000056537	Rlim	-1.65788	1.76438e-34
ENSMUSG00000049119	Fam110b	-1.657	0.0263479
ENSMUSG00000016477	E2f3	-1.65602	2.0347e-06
ENSMUSG00000035021	Baz1a	-1.655	1.24331e-20
ENSMUSG00000020190	Mknk2	-1.65494	6.07178e-41
ENSMUSG00000028841	Cnksr1	-1.65491	1.48271e-24
ENSMUSG00000043903	Gm22	-1.65269	0.00143223
ENSMUSG00000057894	Zfp329	-1.65236	0.000226732
ENSMUSG00000044854	1700056E22Rik	-1.65182	0.011598
ENSMUSG00000021127	Zfp36l1	-1.65142	1.97311e-33
ENSMUSG00000020892	Aloxe3	-1.65107	0.0493663
ENSMUSG00000031939	Taf1d	-1.65089	1.85591e-08
ENSMUSG00000035399	Oser1	-1.64937	1.52614e-09
ENSMUSG00000016528	Mapkapk2	-1.64818	9.4845e-53
ENSMUSG00000056749	Nfil3	-1.64749	9.88637e-20
ENSMUSG00000050910	Cdr2l	-1.64699	2.5006e-06
ENSMUSG00000020271	Fbxw11	-1.64643	8.17409e-45
ENSMUSG00000098923	Tmem185b	-1.64611	0.0066586
ENSMUSG00000043290	Zfp784	-1.64604	0.0123782
ENSMUSG00000026003	Acadl	-1.64553	1.55162e-31
ENSMUSG00000027079	Clp1	-1.6455	1.20796e-06
ENSMUSG00000054321	Taf4b	-1.64469	6.41889e-07
ENSMUSG00000040498	Igsf23	-1.64393	2.65555e-23
ENSMUSG00000061079	Zfp143	-1.64389	6.33523e-10
ENSMUSG00000104913	RP24-324L19.3	-1.64383	4.44931e-13
ENSMUSG00000029521	Chek2	-1.64362	0.00248723
ENSMUSG00000004356	Utp20	-1.64251	4.42373e-24
ENSMUSG00000021190	Lgmn	-1.64155	1.88564e-11
ENSMUSG00000030309	Caprin2	-1.64085	0.000240969
ENSMUSG00000028907	Utp11l	-1.64045	2.14283e-15
ENSMUSG00000002812	Flii	-1.63968	1.58036e-43
ENSMUSG00000024222	Fkbp5	-1.63824	5.5795e-13
ENSMUSG00000021036	Sptlc2	-1.63764	4.91536e-47
ENSMUSG00000034168	Irf2bpl	-1.63504	5.5346e-29
ENSMUSG00000030256	Bhlhe41	-1.63491	3.51004e-06
ENSMUSG00000037876	Jmjd1c	-1.6345	1.40064e-25
ENSMUSG00000027356	Fermt1	-1.63429	2.99212e-22
ENSMUSG00000025436	Xrcc6bp1	-1.63289	0.000688798
ENSMUSG00000027361	Gabpb1	-1.62985	1.09301e-15
ENSMUSG00000029249	Rest	-1.62902	1.95382e-11
ENSMUSG00000040430	Pitpnc1	-1.6288	5.25063e-22
ENSMUSG00000045045	Lrfn4	-1.62694	1.29789e-11
ENSMUSG00000004317	Clcn5	-1.62535	2.78013e-20
ENSMUSG00000092203	1110038B12Rik	-1.62487	3.03504e-09
ENSMUSG00000020527	Myo19	-1.62411	6.20642e-09
ENSMUSG00000092118	Fancf	-1.62371	0.0230782
ENSMUSG00000028191	Bcl10	-1.62146	2.07331e-26
ENSMUSG00000032860	P2ry2	-1.61981	0.000338017
ENSMUSG00000055044	Pdlim1	-1.6196	5.73115e-46
ENSMUSG00000004891	Nes	-1.61887	2.8454e-21
ENSMUSG00000035725	Prkx	-1.61765	8.19668e-23
ENSMUSG00000034342	Cbl	-1.61738	5.50499e-14
ENSMUSG00000033658	Ddx19b	-1.61709	2.99038e-14
ENSMUSG00000035199	Arl6ip5	-1.61591	6.66713e-31
ENSMUSG00000040034	Nup43	-1.61577	7.29074e-07
ENSMUSG00000029524	Sirt4	-1.61521	0.00250414
ENSMUSG00000028744	Pqlc2	-1.61381	6.99589e-07
ENSMUSG00000023944	Hsp90ab1	-1.61287	2.67431e-08
ENSMUSG00000046056	Sbsn	-1.61247	0.0147731
ENSMUSG00000031878	Nae1	-1.61175	8.17758e-20
ENSMUSG00000021514	Zfp369	-1.61063	0.00123825
ENSMUSG00000047153	Khnyn	-1.60944	3.1639e-15
ENSMUSG00000005148	Klf5	-1.60912	8.49067e-09
ENSMUSG00000028901	Gmeb1	-1.60881	5.75576e-10
ENSMUSG00000032077	Bud13	-1.60754	1.25483e-10
ENSMUSG00000015932	Dstn	-1.60711	2.10295e-25
ENSMUSG00000029330	Cds1	-1.60707	0.00126278
ENSMUSG00000039501	Znfx1	-1.60706	2.36024e-23
ENSMUSG00000022787	Wdr53	-1.60704	1.59428e-06
ENSMUSG00000024378	Stard4	-1.60501	7.90024e-05
ENSMUSG00000021713	Ppwd1	-1.60418	4.82269e-05
ENSMUSG00000023075	Akirin1	-1.60313	1.13472e-15
ENSMUSG00000028525	Pde4b	-1.60232	9.1645e-06
ENSMUSG00000020737	Hn1	-1.60184	1.57486e-37
ENSMUSG00000046879	Irgm1	-1.60123	6.027e-16
ENSMUSG00000021950	Anxa8	-1.60085	0.0297148
ENSMUSG00000096349	Gm22513	-1.59905	0.0176848
ENSMUSG00000025220	Mgea5	-1.59849	5.5477e-37
ENSMUSG00000028902	Sf3a3	-1.59778	6.28707e-15
ENSMUSG00000059456	Ptk2b	-1.59704	3.69618e-43
ENSMUSG00000031604	Msmo1	-1.59695	1.8694e-13
ENSMUSG00000027327	1700037H04Rik	-1.5968	3.13164e-11
ENSMUSG00000023952	Gtpbp2	-1.59654	1.88943e-18
ENSMUSG00000053801	Grwd1	-1.59617	4.7045e-13
ENSMUSG00000028059	Arhgef2	-1.59612	3.86356e-31
ENSMUSG00000018965	Ywhah	-1.59535	7.24535e-37
ENSMUSG00000046794	Ppp1r3b	-1.59441	0.00522521
ENSMUSG00000026483	Fam129a	-1.59432	3.87296e-09
ENSMUSG00000050565	Tor1aip2	-1.59274	9.38381e-43
ENSMUSG00000046605	B3gntl1	-1.59155	0.00737645
ENSMUSG00000036478	Btg1	-1.59005	1.27181e-30
ENSMUSG00000062101	Zfp119b	-1.58917	0.036231
ENSMUSG00000041506	Rrp9	-1.58888	3.83499e-14
ENSMUSG00000002109	Ddb2	-1.5875	0.00109407
ENSMUSG00000036309	Skp1a	-1.5869	1.44893e-27
ENSMUSG00000036057	Ptpn23	-1.58422	2.37604e-28
ENSMUSG00000028270	Gbp2	-1.58358	0.000157165
ENSMUSG00000005125	Ndrg1	-1.58285	9.69797e-29
ENSMUSG00000009145	Dqx1	-1.58267	0.00527002
ENSMUSG00000017667	Zfp334	-1.58222	0.000990815
ENSMUSG00000003348	Mob3a	-1.58214	7.6817e-12
ENSMUSG00000031488	Rab11fip1	-1.58198	9.64603e-38
ENSMUSG00000037253	Mex3c	-1.58193	3.03781e-15
ENSMUSG00000036046	5031439G07Rik	-1.58062	1.34309e-34
ENSMUSG00000037580	Gch1	-1.58048	1.29696e-19
ENSMUSG00000027433	Xrn2	-1.58003	3.78124e-34
ENSMUSG00000042870	Tom1	-1.57858	2.42914e-09
ENSMUSG00000027663	Zmat3	-1.57721	2.96922e-29
ENSMUSG00000036492	Rnf39	-1.57588	2.53328e-05
ENSMUSG00000068394	Cep152	-1.57568	0.00990949
ENSMUSG00000031266	Gla	-1.57566	1.24798e-13
ENSMUSG00000035397	Klf16	-1.57521	3.87895e-18
ENSMUSG00000026064	Ptp4a1	-1.57513	5.25045e-19
ENSMUSG00000046761	Fam83h	-1.57428	1.24767e-26
ENSMUSG00000018322	Tomm34	-1.5725	8.59596e-11
ENSMUSG00000041845	Rhod	-1.57202	2.86284e-08
ENSMUSG00000036435	Exoc1	-1.57147	1.83185e-12
ENSMUSG00000043091	Tuba1c	-1.57111	1.07472e-17
ENSMUSG00000074994	Qser1	-1.57037	9.3744e-24
ENSMUSG00000027613	Eif6	-1.56988	6.92128e-38
ENSMUSG00000036564	Ndrg4	-1.56986	0.0362572
ENSMUSG00000021871	Pnp	-1.5682	4.12371e-11
ENSMUSG00000003955	Fam162a	-1.56738	2.67167e-15
ENSMUSG00000010453	Kansl3	-1.56588	1.30868e-22
ENSMUSG00000049401	Ogfr	-1.56399	4.06001e-23
ENSMUSG00000032384	Csnk1g1	-1.56379	1.2014e-24
ENSMUSG00000020536	Llgl1	-1.56241	5.61062e-20
ENSMUSG00000031103	Elf4	-1.5624	2.72476e-10
ENSMUSG00000040717	Il17rd	-1.56215	8.36746e-07
ENSMUSG00000024589	Nedd4l	-1.56148	6.41492e-20
ENSMUSG00000003123	Lipe	-1.56123	1.84013e-14
ENSMUSG00000061132	Blnk	-1.56117	3.28649e-05
ENSMUSG00000040918	Slc19a2	-1.55959	1.16303e-05
ENSMUSG00000031762	Mt2	-1.55842	8.92484e-08
ENSMUSG00000020424	Gatsl3	-1.55795	0.0237919
ENSMUSG00000089762	Ier5l	-1.55781	0.000766554
ENSMUSG00000026608	Kctd3	-1.55666	1.07777e-39
ENSMUSG00000035829	Ppp1r26	-1.55366	6.63951e-07
ENSMUSG00000061878	Sphk1	-1.55342	1.66731e-06
ENSMUSG00000001305	Rrp15	-1.55304	1.16772e-10
ENSMUSG00000037106	Fer1l6	-1.55141	0.00256553
ENSMUSG00000097415	AU020206	-1.55092	0.00363368
ENSMUSG00000027835	Pdcd10	-1.55013	1.42719e-08
ENSMUSG00000031557	Plekha2	-1.54902	9.37847e-12
ENSMUSG00000034321	Exosc1	-1.54735	2.89412e-10
ENSMUSG00000030880	Polr3e	-1.54601	1.54468e-14
ENSMUSG00000026548	Slamf9	-1.5456	0.00140086
ENSMUSG00000022160	Mettl3	-1.54491	7.88164e-10
ENSMUSG00000087590	Epb4.1l4aos	-1.5439	6.10608e-05
ENSMUSG00000033285	Wdr3	-1.54091	3.17659e-16
ENSMUSG00000016946	Kctd5	-1.53957	2.87171e-15
ENSMUSG00000032479	Map4	-1.53734	1.35193e-31
ENSMUSG00000026234	Ncl	-1.53589	0.000210835
ENSMUSG00000030403	Vasp	-1.5358	1.11378e-39
ENSMUSG00000059970	Hspa2	-1.53551	0.00996177
ENSMUSG00000034278	Dnajc17	-1.53486	4.42152e-05
ENSMUSG00000053113	Socs3	-1.53457	4.77917e-10
ENSMUSG00000040584	Abcb1a	-1.53434	0.000591024
ENSMUSG00000091512	Lamtor3	-1.53431	7.34974e-10
ENSMUSG00000027860	Vangl1	-1.53413	2.13682e-12
ENSMUSG00000030166	Rad52	-1.53411	4.42059e-07
ENSMUSG00000055334	Snupn	-1.53281	3.84612e-05
ENSMUSG00000026404	Ddx59	-1.53241	0.000973277
ENSMUSG00000027951	Adar	-1.53096	3.0084e-24
ENSMUSG00000017615	Tnfaip1	-1.52985	6.54489e-34
ENSMUSG00000006777	Krt23	-1.52984	3.80083e-19
ENSMUSG00000023249	Parp3	-1.52901	0.000233241
ENSMUSG00000068250	Amn1	-1.52786	1.43287e-05
ENSMUSG00000020184	Mdm2	-1.52776	6.62959e-15
ENSMUSG00000029229	Chic2	-1.52775	8.67932e-19
ENSMUSG00000042246	Tmc7	-1.52677	6.37035e-05
ENSMUSG00000019761	Krt10	-1.52676	0.0311363
ENSMUSG00000052397	Ezr	-1.52611	2.31709e-27
ENSMUSG00000027353	Mcm8	-1.52543	0.0199059
ENSMUSG00000031639	Tlr3	-1.5243	1.59266e-08
ENSMUSG00000035049	Rrp12	-1.52418	1.87522e-14
ENSMUSG00000020937	Plcd3	-1.52366	0.0255021
ENSMUSG00000047098	Rnf31	-1.52362	1.94847e-29
ENSMUSG00000039623	Ap5z1	-1.52092	2.52923e-06
ENSMUSG00000040734	Ppp1r13l	-1.52089	3.84007e-26
ENSMUSG00000041406	BC055324	-1.51876	0.0293192
ENSMUSG00000024604	Rbm22	-1.51821	7.8895e-21
ENSMUSG00000041747	Utp15	-1.51753	1.7495e-08
ENSMUSG00000001583	Tnk1	-1.51655	4.39046e-22
ENSMUSG00000031668	Eif2ak3	-1.51299	3.2112e-12
ENSMUSG00000056459	Zbtb25	-1.51213	0.0146662
ENSMUSG00000029916	Agk	-1.51183	0.00164524
ENSMUSG00000020834	Dhrs13	-1.51095	2.21478e-06
ENSMUSG00000022335	Zfat	-1.51018	0.000496363
ENSMUSG00000024592	C330018D20Rik	-1.51015	0.00486261
ENSMUSG00000049300	Prmt6	-1.50993	2.8605e-12
ENSMUSG00000079036	Alkbh1	-1.50798	0.00175884
ENSMUSG00000028967	Errfi1	-1.50747	1.30823e-10
ENSMUSG00000025950	Idh1	-1.50468	3.29234e-16
ENSMUSG00000021938	Pspc1	-1.50302	1.22619e-05
ENSMUSG00000047648	Fbxo30	-1.50214	2.46428e-11
ENSMUSG00000032244	Fem1b	-1.50118	3.43671e-23
ENSMUSG00000025532	Crcp	-1.50107	2.35417e-14
ENSMUSG00000106744	Riok2	-1.4988	1.47621e-08
ENSMUSG00000027646	Src	-1.49774	6.17577e-37
ENSMUSG00000000127	Fer	-1.49706	1.57738e-12
ENSMUSG00000037935	Smarce1	-1.49631	2.95846e-20
ENSMUSG00000063849	Ppcdc	-1.49352	0.00138382
ENSMUSG00000041671	Pyroxd1	-1.49299	2.19616e-09
ENSMUSG00000020048	Hsp90b1	-1.4924	0.00342686
ENSMUSG00000056962	Jmjd6	-1.49156	5.4529e-28
ENSMUSG00000017405	Nek8	-1.48833	0.000330352
ENSMUSG00000026966	Ssna1	-1.48799	3.3954e-12
ENSMUSG00000022538	Lsg1	-1.4868	4.42005e-13
ENSMUSG00000079426	Arpc4	-1.4865	2.53272e-29
ENSMUSG00000031781	Ciapin1	-1.48443	1.47927e-11
ENSMUSG00000021636	Marveld2	-1.48416	1.48e-11
ENSMUSG00000043085	Tmem82	-1.48396	0.0190634
ENSMUSG00000096727	Psmb9	-1.48388	0.00131053
ENSMUSG00000021668	Polk	-1.48368	1.24631e-06
ENSMUSG00000004508	Gab2	-1.48209	2.68679e-15
ENSMUSG00000019832	Rab32	-1.48002	0.000185526
ENSMUSG00000012114	Med15	-1.4794	3.13376e-23
ENSMUSG00000029333	Rasgef1b	-1.47906	0.000205948
ENSMUSG00000024970	AI846148	-1.47829	3.43353e-07
ENSMUSG00000040749	Siah1b	-1.47803	0.0490939
ENSMUSG00000054509	Parp4	-1.47747	1.0064e-12
ENSMUSG00000021091	Serpina3n	-1.47721	0.0209135
ENSMUSG00000038806	Sde2	-1.47693	1.0745e-15
ENSMUSG00000047777	Phf13	-1.47682	6.17445e-20
ENSMUSG00000030619	Eed	-1.47661	2.77631e-13
ENSMUSG00000039826	Trub2	-1.47473	2.7498e-07
ENSMUSG00000025995	Wdr75	-1.47402	3.61064e-20
ENSMUSG00000031278	Acsl4	-1.47397	3.46545e-13
ENSMUSG00000054065	Pkp3	-1.47324	1.59272e-36
ENSMUSG00000033960	9430020K01Rik	-1.47279	8.49511e-08
ENSMUSG00000024889	Rce1	-1.47265	1.29486e-13
ENSMUSG00000071078	Nr2c2ap	-1.4715	1.07105e-09
ENSMUSG00000052681	Rap1b	-1.47146	1.70195e-31
ENSMUSG00000048930	Tada3	-1.46825	3.41918e-13
ENSMUSG00000026970	Rbms1	-1.46641	3.05873e-09
ENSMUSG00000059486	Kbtbd2	-1.46633	2.16003e-14
ENSMUSG00000014444	Piezo1	-1.46543	8.69973e-17
ENSMUSG00000022656	Pvrl3	-1.46359	0.00257121
ENSMUSG00000020083	2010107G23Rik	-1.46321	1.15843e-11
ENSMUSG00000087543	Gm16576	-1.45689	0.0449199
ENSMUSG00000002897	Il17ra	-1.45683	6.34697e-21
ENSMUSG00000025809	Itgb1	-1.45662	2.80849e-22
ENSMUSG00000033102	Cdc14b	-1.4559	0.00015465
ENSMUSG00000032939	Nup93	-1.4556	2.9722e-09
ENSMUSG00000050471	Fam118b	-1.4542	8.99353e-13
ENSMUSG00000031879	Fam96b	-1.45402	7.90222e-08
ENSMUSG00000003208	Ccdc94	-1.4535	1.48644e-05
ENSMUSG00000027804	Ppid	-1.45345	4.03974e-09
ENSMUSG00000033972	Zfp944	-1.45329	0.00139057
ENSMUSG00000028318	Polr1e	-1.4508	5.613e-07
ENSMUSG00000032285	Dnaja4	-1.45054	2.6018e-14
ENSMUSG00000016200	Syt14	-1.44806	0.0106192
ENSMUSG00000030847	Bag3	-1.44701	1.83542e-27
ENSMUSG00000026098	Pms1	-1.44661	0.0322005
ENSMUSG00000061613	U2af1	-1.44652	2.53942e-13
ENSMUSG00000032044	Rpusd4	-1.44637	1.1611e-14
ENSMUSG00000027940	Tpm3	-1.44388	3.30014e-24
ENSMUSG00000002578	Ikzf4	-1.4432	0.0198659
ENSMUSG00000063810	Alms1	-1.44318	0.00132216
ENSMUSG00000037845	Fdxacb1	-1.44286	5.54535e-05
ENSMUSG00000006456	Rbm14	-1.44249	3.34842e-13
ENSMUSG00000070047	Fat1	-1.44148	7.41749e-21
ENSMUSG00000038046	Rnmtl1	-1.44002	0.000310214
ENSMUSG00000021645	Smn1	-1.43984	4.60363e-10
ENSMUSG00000026942	Traf2	-1.43838	5.55375e-07
ENSMUSG00000022718	Dgcr8	-1.43783	2.45156e-08
ENSMUSG00000059142	Zfp945	-1.43752	0.00316235
ENSMUSG00000054364	Rhob	-1.43652	2.86664e-23
ENSMUSG00000020495	Smg8	-1.4356	2.1631e-16
ENSMUSG00000040570	Rundc3b	-1.43536	1.66239e-05
ENSMUSG00000034127	Tspan8	-1.43498	0.0373359
ENSMUSG00000027533	Fabp5	-1.43469	3.68021e-16
ENSMUSG00000032567	Aste1	-1.43263	0.000150279
ENSMUSG00000026821	Ralgds	-1.43235	2.3784e-26
ENSMUSG00000022911	Arl13b	-1.43138	1.13959e-05
ENSMUSG00000041736	Tspo	-1.43084	1.7133e-10
ENSMUSG00000030960	Mettl10	-1.4291	0.000404998
ENSMUSG00000078185	Chml	-1.42884	3.74172e-06
ENSMUSG00000025648	Pfkfb4	-1.42835	0.004385
ENSMUSG00000024789	Jak2	-1.4281	1.01525e-20
ENSMUSG00000076431	Sox4	-1.42777	3.57809e-14
ENSMUSG00000026499	Acbd3	-1.42547	1.13154e-35
ENSMUSG00000022433	Csnk1e	-1.42385	7.04751e-23
ENSMUSG00000064254	Ethe1	-1.42383	3.20321e-20
ENSMUSG00000037110	Ralgapa2	-1.42296	3.50496e-18
ENSMUSG00000039456	Morc3	-1.42258	1.26459e-09
ENSMUSG00000020561	Twistnb	-1.42198	6.53418e-08
ENSMUSG00000063145	Bbs5	-1.42102	0.0105515
ENSMUSG00000044149	Nkrf	-1.42049	0.000134502
ENSMUSG00000062014	Gmfb	-1.41891	6.57772e-14
ENSMUSG00000038335	Tsr1	-1.41814	2.02435e-28
ENSMUSG00000046808	Atp10d	-1.41809	0.00012336
ENSMUSG00000041957	Pkp2	-1.41808	5.51411e-17
ENSMUSG00000028801	Stpg1	-1.41712	0.00528155
ENSMUSG00000030878	Cdr2	-1.41612	1.46406e-10
ENSMUSG00000014599	Csf1	-1.41595	1.11285e-05
ENSMUSG00000024563	Smad2	-1.41584	1.74216e-19
ENSMUSG00000045251	Zfp688	-1.41522	4.97534e-06
ENSMUSG00000029110	Rnf4	-1.41491	4.04409e-25
ENSMUSG00000029290	Zfp326	-1.41475	6.81133e-07
ENSMUSG00000022236	Ropn1l	-1.41436	0.0464276
ENSMUSG00000001507	Itga3	-1.41355	9.21585e-21
ENSMUSG00000078532	Nkain1	-1.41302	0.047284
ENSMUSG00000035367	Rmi1	-1.41297	0.00342508
ENSMUSG00000023066	Rttn	-1.41239	0.00824292
ENSMUSG00000066278	Vps37b	-1.41228	2.50139e-27
ENSMUSG00000031681	Smad1	-1.4116	1.35008e-19
ENSMUSG00000055866	Per2	-1.41076	2.63011e-05
ENSMUSG00000066042	Med18	-1.41034	0.0238863
ENSMUSG00000073633	Fbxo36	-1.40892	6.11521e-05
ENSMUSG00000035172	Plekhh3	-1.40738	1.50577e-08
ENSMUSG00000021948	Prkcd	-1.40663	1.52239e-24
ENSMUSG00000007812	Zfp655	-1.40512	1.31526e-18
ENSMUSG00000026034	Clk1	-1.40456	1.94957e-08
ENSMUSG00000051435	Fhad1	-1.4044	0.0221114
ENSMUSG00000029094	Afap1	-1.40307	1.8663e-08
ENSMUSG00000034684	Sema3f	-1.40119	3.58817e-08
ENSMUSG00000027610	Gss	-1.40077	3.84385e-16
ENSMUSG00000035441	Myo1d	-1.39965	9.46131e-29
ENSMUSG00000029386	Tctn2	-1.39907	0.000250152
ENSMUSG00000011752	Pgam1	-1.39883	1.09907e-18
ENSMUSG00000038167	Plekhg6	-1.39757	0.00271508
ENSMUSG00000028540	Dph2	-1.39655	1.05079e-05
ENSMUSG00000017765	Slc12a4	-1.39577	1.15779e-10
ENSMUSG00000004768	Rab23	-1.39551	2.85304e-06
ENSMUSG00000028609	Magoh	-1.3945	2.61299e-13
ENSMUSG00000037060	Prkcdbp	-1.39447	0.0112769
ENSMUSG00000001039	B9d1	-1.39434	0.000998112
ENSMUSG00000029415	Sdad1	-1.39404	8.55363e-13
ENSMUSG00000027381	Bcl2l11	-1.39298	1.12009e-11
ENSMUSG00000018541	Cwc25	-1.39092	5.73437e-08
ENSMUSG00000030704	Rab6a	-1.39073	2.4281e-26
ENSMUSG00000039934	Gsap	-1.38966	0.00343608
ENSMUSG00000039725	Trp53rka	-1.38933	4.17307e-08
ENSMUSG00000034327	Kctd9	-1.38803	1.01783e-06
ENSMUSG00000020692	Nle1	-1.38724	7.79222e-10
ENSMUSG00000058900	Rsl1	-1.3862	0.000955853
ENSMUSG00000026883	Dab2ip	-1.38608	3.05771e-29
ENSMUSG00000031732	Phlpp2	-1.38587	9.49164e-08
ENSMUSG00000022508	Bcl6	-1.38547	3.49147e-10
ENSMUSG00000044949	Ubtd2	-1.3845	5.5185e-06
ENSMUSG00000046798	Cldn12	-1.38401	4.89936e-19
ENSMUSG00000034226	Rhov	-1.38262	5.91853e-13
ENSMUSG00000040913	Fbxw4	-1.38118	1.86073e-09
ENSMUSG00000035107	Dcbld2	-1.38059	0.000998247
ENSMUSG00000013089	Etv5	-1.37923	2.49444e-06
ENSMUSG00000034203	Chchd4	-1.37842	7.89939e-10
ENSMUSG00000049878	Rlf	-1.37789	2.54578e-14
ENSMUSG00000019297	Nop9	-1.3776	1.41166e-20
ENSMUSG00000026803	Ttf1	-1.37736	4.59455e-07
ENSMUSG00000024603	Dctn4	-1.3763	9.13753e-23
ENSMUSG00000001416	Cct3	-1.37597	2.88587e-28
ENSMUSG00000008333	Snrpb2	-1.3756	8.77631e-10
ENSMUSG00000004791	Pgf	-1.37523	0.000863935
ENSMUSG00000029014	Dnajc2	-1.37504	2.04119e-17
ENSMUSG00000048440	Cyp4f16	-1.37492	0.00427888
ENSMUSG00000045690	Wdr89	-1.3749	0.000469271
ENSMUSG00000000827	Tpd52l2	-1.37463	5.10512e-23
ENSMUSG00000032193	Ldlr	-1.3739	1.03233e-05
ENSMUSG00000035370	Adat3	-1.37249	0.0285534
ENSMUSG00000026707	Nsun6	-1.37207	0.00616795
ENSMUSG00000103560	Gm38070	-1.37159	0.0321853
ENSMUSG00000026836	Acvr1	-1.37111	1.17587e-09
ENSMUSG00000034445	Cyb561a3	-1.36951	2.71179e-05
ENSMUSG00000027122	Arl14ep	-1.3689	2.53766e-11
ENSMUSG00000038930	Rccd1	-1.3667	0.0139199
ENSMUSG00000049957	Ccdc137	-1.36566	1.40801e-05
ENSMUSG00000011114	Tbrg1	-1.36149	4.37453e-26
ENSMUSG00000005107	Slc2a9	-1.36146	0.0122025
ENSMUSG00000020070	Rufy2	-1.36081	2.72858e-05
ENSMUSG00000025511	Tspan4	-1.36064	8.76408e-11
ENSMUSG00000024479	Mal2	-1.3582	1.89985e-15
ENSMUSG00000021395	Spin1	-1.3581	1.0932e-19
ENSMUSG00000018143	Mafk	-1.358	2.54198e-21
ENSMUSG00000078789	Dph1	-1.35782	1.95565e-07
ENSMUSG00000047832	Cdca4	-1.35747	2.77416e-07
ENSMUSG00000027714	Exosc9	-1.35639	2.39077e-12
ENSMUSG00000028840	Zfp593	-1.3556	9.49432e-10
ENSMUSG00000066621	Tecpr1	-1.35479	4.56743e-20
ENSMUSG00000018923	Med11	-1.35428	4.13059e-07
ENSMUSG00000001082	Mfsd10	-1.35416	1.12154e-10
ENSMUSG00000043923	Ccdc84	-1.35399	0.0341762
ENSMUSG00000020828	Pld2	-1.35256	8.05988e-09
ENSMUSG00000004936	Map2k1	-1.35247	4.36061e-20
ENSMUSG00000024308	Tapbp	-1.35217	4.11786e-21
ENSMUSG00000017723	Wfdc2	-1.35152	0.00802999
ENSMUSG00000034634	Ly6d	-1.34995	0.0377212
ENSMUSG00000068856	Sf3b4	-1.3486	3.25364e-15
ENSMUSG00000030591	Psmd8	-1.34844	9.00252e-23
ENSMUSG00000026213	Stk11ip	-1.34791	2.18247e-08
ENSMUSG00000033808	Tmem87a	-1.34772	6.41822e-11
ENSMUSG00000073490	AI607873	-1.34745	0.0339401
ENSMUSG00000026939	Tmem141	-1.34484	4.91379e-06
ENSMUSG00000022037	Clu	-1.34362	0.00232612
ENSMUSG00000031504	Rab20	-1.34329	2.11841e-07
ENSMUSG00000006418	Rnf114	-1.34211	1.68671e-29
ENSMUSG00000021775	Nr1d2	-1.34097	6.91001e-10
ENSMUSG00000026806	Ddx31	-1.33947	9.10513e-07
ENSMUSG00000002728	Naa20	-1.3388	1.45382e-06
ENSMUSG00000025316	Banp	-1.33841	8.56661e-05
ENSMUSG00000041037	Irgq	-1.33762	3.87556e-21
ENSMUSG00000007739	Cct4	-1.33727	1.35777e-25
ENSMUSG00000038042	Ptpdc1	-1.33721	0.00687519
ENSMUSG00000025132	Arhgdia	-1.33614	1.18274e-15
ENSMUSG00000038822	Hace1	-1.33593	2.17854e-05
ENSMUSG00000033352	Map2k4	-1.33542	4.65422e-26
ENSMUSG00000032497	Lrrfip2	-1.33415	1.19096e-26
ENSMUSG00000003865	Gys1	-1.33391	8.39593e-26
ENSMUSG00000028643	Ccdc23	-1.33373	0.00119805
ENSMUSG00000026360	Rgs2	-1.33252	1.33799e-07
ENSMUSG00000025791	Pgm2	-1.33223	1.77586e-15
ENSMUSG00000024137	E4f1	-1.33214	0.000133692
ENSMUSG00000020630	Rnaseh1	-1.33179	4.62364e-05
ENSMUSG00000064128	Cenpj	-1.33018	0.021646
ENSMUSG00000025076	Casp7	-1.32877	9.80154e-07
ENSMUSG00000026421	Csrp1	-1.32702	2.39938e-18
ENSMUSG00000037960	1110007C09Rik	-1.32644	2.22906e-10
ENSMUSG00000037085	Trmt12	-1.32567	0.000123228
ENSMUSG00000026204	Ptprn	-1.32537	0.0133177
ENSMUSG00000030744	Rps3	-1.32502	0.000431568
ENSMUSG00000044991	1110034G24Rik	-1.32377	0.00662498
ENSMUSG00000020075	Ddx21	-1.32371	8.94667e-27
ENSMUSG00000039737	Prkrip1	-1.32304	6.01093e-05
ENSMUSG00000055923	Aasdh	-1.32202	0.00582739
ENSMUSG00000024817	Uhrf2	-1.32188	2.66544e-14
ENSMUSG00000045464	2810002D19Rik	-1.32144	0.0200734
ENSMUSG00000033439	Trmt13	-1.3209	0.00507856
ENSMUSG00000048911	Rnf24	-1.32043	0.000394682
ENSMUSG00000033900	Map9	-1.31971	0.010978
ENSMUSG00000055912	Tmem150a	-1.31747	3.92348e-07
ENSMUSG00000018334	Ksr1	-1.31745	6.48805e-06
ENSMUSG00000032714	Syde1	-1.31744	9.93112e-08
ENSMUSG00000029413	Naaa	-1.31724	0.00416146
ENSMUSG00000035498	Cdcp1	-1.31717	1.35729e-21
ENSMUSG00000055531	Cpsf6	-1.31694	3.44109e-14
ENSMUSG00000044461	Shisa2	-1.31676	0.0368707
ENSMUSG00000060985	Tdrd5	-1.31649	0.0481671
ENSMUSG00000033233	Trim45	-1.31625	0.00513172
ENSMUSG00000022621	Rabl2	-1.31518	0.000129265
ENSMUSG00000030609	Aen	-1.31492	1.90333e-17
ENSMUSG00000063019	Manbal	-1.31458	2.18387e-12
ENSMUSG00000056737	Capg	-1.31423	9.61454e-07
ENSMUSG00000030061	Uba3	-1.3142	2.23825e-12
ENSMUSG00000055612	Cdca7	-1.31396	0.0148482
ENSMUSG00000093930	Hmgcs1	-1.31122	1.60639e-15
ENSMUSG00000021116	Eif2s1	-1.30362	2.52122e-23
ENSMUSG00000001998	Ap4e1	-1.30357	0.000246762
ENSMUSG00000034947	Tmem106a	-1.30285	0.0215461
ENSMUSG00000026289	Atg16l1	-1.29835	2.18504e-10
ENSMUSG00000001098	Kctd10	-1.29644	1.74436e-22
ENSMUSG00000035983	Gm7008	-1.29605	0.00840694
ENSMUSG00000000159	Igsf5	-1.2944	1.94594e-18
ENSMUSG00000041308	Sntb2	-1.29424	8.24205e-05
ENSMUSG00000026917	Wdr5	-1.29077	1.31077e-19
ENSMUSG00000034889	Cactin	-1.29074	8.29848e-12
ENSMUSG00000026925	Inpp5e	-1.29063	3.77209e-06
ENSMUSG00000033323	Ctdp1	-1.2906	9.34372e-14
ENSMUSG00000036053	Fmnl2	-1.2904	0.0228711
ENSMUSG00000004552	Ctse	-1.29016	0.0018868
ENSMUSG00000026788	Zbtb43	-1.2898	3.34259e-07
ENSMUSG00000039130	Zc3hc1	-1.28892	1.86541e-05
ENSMUSG00000058392	Rrp1b	-1.2885	4.98995e-08
ENSMUSG00000030064	Frmd4b	-1.28814	1.73548e-09
ENSMUSG00000024580	Grpel2	-1.28751	1.29178e-20
ENSMUSG00000101892	9130401M01Rik	-1.28691	0.000206548
ENSMUSG00000055305	Zfp93	-1.28608	0.0172363
ENSMUSG00000039431	Mtmr7	-1.28579	2.16502e-07
ENSMUSG00000021598	Med10	-1.28546	8.4108e-14
ENSMUSG00000020522	Mfap3	-1.28402	2.08763e-10
ENSMUSG00000070287	Slc35g2	-1.2839	0.0106405
ENSMUSG00000024750	Zfand5	-1.28378	1.30044e-17
ENSMUSG00000008682	Rpl10	-1.28368	4.01549e-10
ENSMUSG00000022434	Fam118a	-1.28324	6.47977e-07
ENSMUSG00000024878	Cbwd1	-1.28311	5.72105e-07
ENSMUSG00000035764	Fbxo45	-1.28148	6.52779e-09
ENSMUSG00000044734	Serpinb1a	-1.28125	1.52492e-21
ENSMUSG00000020227	Irak3	-1.28071	0.000374359
ENSMUSG00000029703	Lrwd1	-1.27781	8.61151e-05
ENSMUSG00000017299	Dnttip1	-1.27693	5.18797e-13
ENSMUSG00000027080	Med19	-1.27488	1.07817e-08
ENSMUSG00000042558	Adprhl2	-1.27474	1.04771e-09
ENSMUSG00000031935	Med17	-1.27431	1.46018e-06
ENSMUSG00000020719	Ddx5	-1.27368	2.92895e-14
ENSMUSG00000030539	Sema4b	-1.27363	3.74796e-12
ENSMUSG00000055371	Stam2	-1.27135	7.02151e-21
ENSMUSG00000031370	Zrsr2	-1.27119	1.16812e-10
ENSMUSG00000056429	Tgoln1	-1.2708	1.3074e-33
ENSMUSG00000038540	Tmc3	-1.27074	8.281e-07
ENSMUSG00000029528	Pxn	-1.27047	3.67073e-22
ENSMUSG00000038028	Tigar	-1.26951	1.82524e-05
ENSMUSG00000032112	Trappc4	-1.26895	2.28531e-11
ENSMUSG00000032103	Pus3	-1.26825	0.000149148
ENSMUSG00000020009	Ifngr1	-1.26823	5.34582e-10
ENSMUSG00000020097	Sgpl1	-1.26779	1.90026e-26
ENSMUSG00000043702	Pde12	-1.26777	3.66574e-08
ENSMUSG00000034681	Rnps1	-1.2675	4.09508e-19
ENSMUSG00000059288	Cdyl	-1.26666	1.5562e-08
ENSMUSG00000022300	Dcaf13	-1.26574	1.75829e-16
ENSMUSG00000043858	Nup62	-1.26333	1.94129e-12
ENSMUSG00000021996	Esd	-1.26311	2.78273e-12
ENSMUSG00000019948	Actr6	-1.26309	0.0280528
ENSMUSG00000058440	Nrf1	-1.26293	3.11574e-13
ENSMUSG00000029179	Zcchc4	-1.26279	0.00625568
ENSMUSG00000021215	Net1	-1.26238	2.0281e-12
ENSMUSG00000002871	Tpra1	-1.26193	2.23737e-09
ENSMUSG00000078994	Zfp429	-1.2601	0.00328353
ENSMUSG00000042508	Dmtf1	-1.25994	1.34088e-10
ENSMUSG00000024966	Stip1	-1.25941	4.91476e-19
ENSMUSG00000024339	Tap2	-1.25829	9.01916e-09
ENSMUSG00000073676	Hspe1	-1.25739	2.31095e-14
ENSMUSG00000030386	Zfp606	-1.25574	0.0150607
ENSMUSG00000026509	Capn2	-1.25567	1.46912e-29
ENSMUSG00000052533	Nup188	-1.25526	2.70574e-14
ENSMUSG00000051977	Prdm9	-1.25455	0.0264721
ENSMUSG00000025078	Nhlrc2	-1.25433	4.1393e-14
ENSMUSG00000037553	Zdhhc18	-1.2538	5.94537e-13
ENSMUSG00000050229	Pigm	-1.25357	6.17733e-10
ENSMUSG00000024854	Pold4	-1.25353	2.46906e-06
ENSMUSG00000028159	Dapp1	-1.25291	6.17887e-07
ENSMUSG00000042050	Wdr60	-1.25151	0.00659497
ENSMUSG00000024335	Brd2	-1.24967	1.88826e-15
ENSMUSG00000040969	Arhgef38	-1.24961	3.62041e-06
ENSMUSG00000029686	Cul1	-1.24866	3.64887e-26
ENSMUSG00000040209	Zfp704	-1.24862	6.01519e-14
ENSMUSG00000004843	Chmp2b	-1.24778	1.1415e-13
ENSMUSG00000033542	Arhgef5	-1.24764	7.97797e-28
ENSMUSG00000032294	Pkm	-1.24744	2.57072e-17
ENSMUSG00000002825	Qtrt1	-1.24735	3.75614e-09
ENSMUSG00000041168	Lonp1	-1.24711	1.70941e-18
ENSMUSG00000058835	Abi1	-1.24708	5.53804e-22
ENSMUSG00000029326	Enoph1	-1.24611	5.78956e-06
ENSMUSG00000028549	Itgb3bp	-1.24604	0.00875929
ENSMUSG00000040321	Zfp770	-1.24551	0.00172441
ENSMUSG00000009739	Pou6f1	-1.24459	1.18089e-05
ENSMUSG00000072969	Armcx5	-1.24444	0.0276275
ENSMUSG00000067212	H2-T23	-1.2418	2.36936e-07
ENSMUSG00000033554	Dph5	-1.24133	0.000484417
ENSMUSG00000052253	Zfp622	-1.24128	6.70507e-17
ENSMUSG00000036840	Siah1a	-1.23943	6.53632e-06
ENSMUSG00000027680	Fxr1	-1.23938	1.94036e-20
ENSMUSG00000026971	Itgb6	-1.23807	7.36821e-05
ENSMUSG00000057219	Armc7	-1.23751	0.000748088
ENSMUSG00000040146	Rgl3	-1.23639	3.04527e-07
ENSMUSG00000014859	E2f4	-1.23491	3.99054e-19
ENSMUSG00000047583	Tyw3	-1.2348	0.0301696
ENSMUSG00000020653	Klf11	-1.23359	1.07191e-10
ENSMUSG00000072825	Cep170b	-1.23234	4.14581e-17
ENSMUSG00000025504	Eps8l2	-1.2323	1.32711e-22
ENSMUSG00000030516	Tjp1	-1.23135	1.78255e-25
ENSMUSG00000031709	Tbc1d9	-1.23117	7.13234e-22
ENSMUSG00000040350	Trim7	-1.23013	3.36448e-05
ENSMUSG00000015341	Golga7	-1.23004	2.35295e-15
ENSMUSG00000042377	Fam83g	-1.22942	1.05272e-13
ENSMUSG00000015647	Lama5	-1.22935	6.73721e-20
ENSMUSG00000032806	Slc10a3	-1.22896	5.76406e-08
ENSMUSG00000028576	Ift74	-1.22884	0.000337149
ENSMUSG00000002059	Rab34	-1.22732	0.000185936
ENSMUSG00000021953	Tdh	-1.22578	0.0193686
ENSMUSG00000055436	Srsf11	-1.22521	2.60795e-17
ENSMUSG00000063172	Hspb11	-1.22464	0.000908579
ENSMUSG00000028333	Anp32b	-1.22369	6.36589e-26
ENSMUSG00000025857	Dnaaf5	-1.22368	1.02643e-13
ENSMUSG00000019947	Arid5b	-1.2231	4.6117e-09
ENSMUSG00000022010	Tsc22d1	-1.22278	4.93272e-28
ENSMUSG00000055652	Klhl25	-1.22226	1.81534e-06
ENSMUSG00000022285	Ywhaz	-1.2206	2.91401e-21
ENSMUSG00000018068	Ints2	-1.21952	0.00107352
ENSMUSG00000073758	Sh3d21	-1.21946	0.00127323
ENSMUSG00000031754	Nudt21	-1.21944	0.000427654
ENSMUSG00000071180	Smim15	-1.21843	3.22168e-09
ENSMUSG00000001247	Lsr	-1.21797	5.14939e-22
ENSMUSG00000073411	H2-D1	-1.21481	4.64769e-12
ENSMUSG00000030942	Thumpd1	-1.21472	6.68751e-11
ENSMUSG00000036537	Rnf113a1	-1.21472	0.0452393
ENSMUSG00000096916	Zfp850	-1.21469	0.0428391
ENSMUSG00000028656	Cap1	-1.2145	6.52557e-28
ENSMUSG00000064337	mt-Rnr1	-1.21447	1.46886e-09
ENSMUSG00000089824	Rbm12	-1.21385	0.000806457
ENSMUSG00000024457	Trim26	-1.21329	1.2871e-11
ENSMUSG00000026380	Tfcp2l1	-1.21289	1.98034e-10
ENSMUSG00000036208	BC027231	-1.21147	4.9695e-09
ENSMUSG00000032440	Tgfbr2	-1.2113	4.84527e-14
ENSMUSG00000036940	Kdm1a	-1.21044	5.32012e-21
ENSMUSG00000090952	Gm17251	-1.20977	0.0181005
ENSMUSG00000025793	Hgs	-1.20934	5.74603e-23
ENSMUSG00000036376	Abt1	-1.20928	1.01867e-06
ENSMUSG00000022895	Ets2	-1.20848	2.32367e-16
ENSMUSG00000089917	Uckl1	-1.20834	3.05705e-06
ENSMUSG00000024642	Tle4	-1.20783	8.79556e-06
ENSMUSG00000041846	Smek1	-1.20767	1.00521e-17
ENSMUSG00000033313	Fbxl8	-1.20753	0.0413498
ENSMUSG00000041220	Elovl6	-1.20605	0.000201944
ENSMUSG00000016831	Tox4	-1.20601	1.48097e-22
ENSMUSG00000033904	Ccp110	-1.20526	0.0253185
ENSMUSG00000024359	Hspa9	-1.20411	7.74836e-11
ENSMUSG00000038374	Rbm8a	-1.20238	6.241e-22
ENSMUSG00000043131	Mob1a	-1.20127	2.57066e-20
ENSMUSG00000031792	Usb1	-1.20079	3.11503e-07
ENSMUSG00000079555	Haus3	-1.19967	0.0142301
ENSMUSG00000031422	Morf4l2	-1.19959	4.36246e-27
ENSMUSG00000027962	Vcam1	-1.19877	0.00940501
ENSMUSG00000038069	Cdkn2aip	-1.19862	8.70238e-05
ENSMUSG00000033799	Fam208b	-1.19828	8.13156e-16
ENSMUSG00000004677	Myo9b	-1.19616	4.96456e-18
ENSMUSG00000074182	Znhit6	-1.195	9.9845e-07
ENSMUSG00000031983	2310022B05Rik	-1.19495	2.52099e-14
ENSMUSG00000021134	Srsf5	-1.19493	1.47252e-12
ENSMUSG00000041889	Shisa4	-1.19455	3.16312e-17
ENSMUSG00000052151	Ppap2c	-1.19382	7.26687e-15
ENSMUSG00000027284	Cdan1	-1.19334	3.71574e-05
ENSMUSG00000003269	Cyth2	-1.19306	1.31598e-22
ENSMUSG00000026473	Glul	-1.1928	9.69197e-06
ENSMUSG00000045932	Ifit2	-1.19238	0.0174852
ENSMUSG00000028322	Exosc3	-1.19091	4.73084e-06
ENSMUSG00000041688	Amot	-1.19034	6.22944e-05
ENSMUSG00000027936	Crtc2	-1.19029	7.85676e-13
ENSMUSG00000041782	Lad1	-1.19021	5.10455e-19
ENSMUSG00000026203	Dnajb2	-1.18994	1.58816e-14
ENSMUSG00000003382	Etv3	-1.18948	7.68228e-10
ENSMUSG00000028633	Ctps	-1.18831	6.55296e-12
ENSMUSG00000023048	Prr13	-1.18826	4.34954e-18
ENSMUSG00000025269	Apex2	-1.1882	0.00518346
ENSMUSG00000066979	Bub3	-1.18817	1.63511e-11
ENSMUSG00000018899	Irf1	-1.1878	1.03182e-06
ENSMUSG00000038495	Otud7b	-1.1871	3.91851e-19
ENSMUSG00000024142	Mlst8	-1.18699	0.000327415
ENSMUSG00000024776	Stambpl1	-1.18656	2.43869e-06
ENSMUSG00000023947	Nfkbie	-1.18652	0.00945724
ENSMUSG00000021282	Eif5	-1.18445	1.55271e-14
ENSMUSG00000031861	Lpar2	-1.18368	0.00768898
ENSMUSG00000062753	AI413582	-1.18202	2.59088e-06
ENSMUSG00000042726	Trafd1	-1.18151	4.71002e-06
ENSMUSG00000045996	Polr2k	-1.18012	0.000208203
ENSMUSG00000030801	Kat8	-1.17956	7.25705e-06
ENSMUSG00000026153	Fam135a	-1.17837	1.19541e-13
ENSMUSG00000005533	Igf1r	-1.17815	3.73733e-12
ENSMUSG00000059883	Irak4	-1.17797	2.5031e-05
ENSMUSG00000031154	Otud5	-1.17763	1.37854e-30
ENSMUSG00000069020	Urm1	-1.17585	8.93816e-06
ENSMUSG00000031441	Atp11a	-1.17578	3.56739e-23
ENSMUSG00000053470	Kdm3a	-1.17555	8.89165e-13
ENSMUSG00000042406	Atf4	-1.17538	2.64184e-13
ENSMUSG00000026047	Kdelc1	-1.17479	0.00843024
ENSMUSG00000042506	Usp22	-1.17459	4.92118e-25
ENSMUSG00000051232	Tmem199	-1.17456	0.000368158
ENSMUSG00000026819	Slc25a25	-1.17455	1.3444e-08
ENSMUSG00000032388	Spg21	-1.17409	8.69732e-21
ENSMUSG00000042215	Bag2	-1.17387	0.000579388
ENSMUSG00000021243	Fcf1	-1.17366	2.45896e-08
ENSMUSG00000027176	Cstf3	-1.17366	8.61619e-06
ENSMUSG00000022617	Chkb	-1.17307	5.0058e-07
ENSMUSG00000005936	Kctd20	-1.17251	2.8119e-14
ENSMUSG00000015659	Serac1	-1.17227	0.0236926
ENSMUSG00000040463	Mybbp1a	-1.17205	3.7233e-21
ENSMUSG00000070705	Eid2b	-1.17069	0.0127232
ENSMUSG00000029469	Ift81	-1.16954	0.000616473
ENSMUSG00000064264	Zfp428	-1.16918	0.0040539
ENSMUSG00000007476	Lrrc8a	-1.16877	1.03915e-05
ENSMUSG00000024542	Cep192	-1.16873	4.33367e-05
ENSMUSG00000104063	Pcdhgb7	-1.16859	0.0448878
ENSMUSG00000049516	Spty2d1	-1.16846	5.13245e-16
ENSMUSG00000036061	Smug1	-1.16718	3.92097e-05
ENSMUSG00000001552	Jup	-1.16703	4.19483e-22
ENSMUSG00000036693	Nop14	-1.1668	1.02238e-13
ENSMUSG00000024384	Iws1	-1.16581	7.9596e-10
ENSMUSG00000037526	Atg14	-1.16537	3.3209e-06
ENSMUSG00000030726	Pold3	-1.16494	1.03026e-10
ENSMUSG00000018572	Phf23	-1.16491	9.11344e-13
ENSMUSG00000039233	Tbce	-1.16459	9.57692e-05
ENSMUSG00000008435	Rdh13	-1.16364	1.2293e-05
ENSMUSG00000026675	Hsd17b7	-1.16285	0.0016442
ENSMUSG00000048701	Ccdc6	-1.16187	1.96138e-25
ENSMUSG00000027667	Zfp639	-1.16119	2.71513e-05
ENSMUSG00000041945	Mfsd9	-1.16101	0.00162152
ENSMUSG00000025470	Zfp511	-1.1608	4.56873e-05
ENSMUSG00000041120	Nbl1	-1.16034	7.66696e-06
ENSMUSG00000024790	Sac3d1	-1.15985	9.60132e-08
ENSMUSG00000048495	Tyw5	-1.15823	0.0179346
ENSMUSG00000026074	Map4k4	-1.15822	3.34226e-21
ENSMUSG00000035960	Apex1	-1.15796	1.35216e-16
ENSMUSG00000022092	Ppp3cc	-1.15793	4.31292e-05
ENSMUSG00000048489	8430408G22Rik	-1.15766	0.0245674
ENSMUSG00000027324	Rpusd2	-1.15752	0.0095002
ENSMUSG00000024843	Chka	-1.15735	1.13717e-18
ENSMUSG00000009535	Rnmt	-1.15631	8.64826e-10
ENSMUSG00000019261	Map1s	-1.1554	1.54353e-07
ENSMUSG00000061028	Clasrp	-1.15389	1.3533e-05
ENSMUSG00000044465	Fam160a2	-1.15354	1.97962e-13
ENSMUSG00000025757	Hspa4l	-1.15341	2.03109e-06
ENSMUSG00000023791	Pigx	-1.15201	4.67886e-05
ENSMUSG00000001441	Npepps	-1.15156	6.28146e-26
ENSMUSG00000013465	Nelfb	-1.15106	1.48342e-14
ENSMUSG00000029863	Casp2	-1.14981	1.86212e-07
ENSMUSG00000024943	Smc5	-1.1485	3.86157e-07
ENSMUSG00000021483	Cdk20	-1.14781	0.000111006
ENSMUSG00000018932	Map2k3	-1.14755	1.9006e-20
ENSMUSG00000030269	Mtmr14	-1.14743	2.60579e-09
ENSMUSG00000035390	Brsk1	-1.14735	0.0480258
ENSMUSG00000069114	Zbtb10	-1.14709	1.69388e-05
ENSMUSG00000061689	Dlgap4	-1.14606	5.35889e-17
ENSMUSG00000030536	Iqgap1	-1.14576	4.15861e-16
ENSMUSG00000022247	Brix1	-1.14561	6.28658e-10
ENSMUSG00000026648	Dclre1c	-1.14498	0.0145307
ENSMUSG00000028382	Ptbp3	-1.14472	1.76815e-13
ENSMUSG00000013736	Trnt1	-1.14411	1.0682e-06
ENSMUSG00000036197	Gxylt1	-1.14405	2.30271e-11
ENSMUSG00000040659	Efhd2	-1.14353	6.76025e-29
ENSMUSG00000049775	Tmsb4x	-1.14347	1.04777e-08
ENSMUSG00000062198	2700097O09Rik	-1.14328	0.0498636
ENSMUSG00000032358	Fam83b	-1.13961	0.00117378
ENSMUSG00000030157	Clec2d	-1.13957	0.0478821
ENSMUSG00000027995	Tlr2	-1.1394	0.00029763
ENSMUSG00000029727	Cyp3a13	-1.13905	6.00089e-06
ENSMUSG00000030760	Acer3	-1.13813	0.00253391
ENSMUSG00000026426	Arl8a	-1.13766	6.82152e-22
ENSMUSG00000078427	Sarnp	-1.1376	0.00322498
ENSMUSG00000036721	Zscan12	-1.13561	0.00422834
ENSMUSG00000044857	Lemd2	-1.13408	3.44596e-12
ENSMUSG00000006471	Ndor1	-1.134	1.66848e-09
ENSMUSG00000024014	Pim1	-1.13396	2.02615e-07
ENSMUSG00000025060	Slk	-1.13365	8.19963e-16
ENSMUSG00000056121	Fez2	-1.13364	0.00014243
ENSMUSG00000089774	Slc5a3	-1.13342	0.0055755
ENSMUSG00000020024	Cep83	-1.13231	0.000249603
ENSMUSG00000060708	Bloc1s4	-1.13217	0.00039052
ENSMUSG00000029922	Mkrn1	-1.132	9.47211e-23
ENSMUSG00000027551	Zfp64	-1.13185	6.58552e-13
ENSMUSG00000029507	Pus1	-1.13145	5.724e-12
ENSMUSG00000023074	Mospd1	-1.13123	8.39405e-14
ENSMUSG00000071359	Tbpl1	-1.13003	4.06441e-07
ENSMUSG00000004040	Stat3	-1.12963	2.91576e-26
ENSMUSG00000024472	Dcp2	-1.1289	8.84532e-06
ENSMUSG00000028664	Ephb2	-1.12871	0.0493319
ENSMUSG00000036097	Fam178a	-1.12813	9.16605e-11
ENSMUSG00000035969	Rusc2	-1.12784	0.00146103
ENSMUSG00000025173	Wdr45b	-1.12756	7.23764e-09
ENSMUSG00000022965	Ifngr2	-1.12692	4.03717e-18
ENSMUSG00000021532	Fastkd3	-1.12649	0.0106348
ENSMUSG00000018040	Rrp7a	-1.12497	1.25047e-21
ENSMUSG00000030264	Thumpd3	-1.12464	6.12179e-09
ENSMUSG00000058407	Txndc9	-1.12446	1.68838e-08
ENSMUSG00000028347	Tmeff1	-1.12392	6.33315e-09
ENSMUSG00000030521	Mphosph10	-1.12338	6.99359e-14
ENSMUSG00000036572	Upf3b	-1.12325	1.48931e-06
ENSMUSG00000042369	Rbm45	-1.12279	7.0375e-10
ENSMUSG00000038217	Tlcd2	-1.12197	0.0104615
ENSMUSG00000024217	Snrpc	-1.12178	3.97494e-06
ENSMUSG00000059796	Eif4a1	-1.12158	4.75683e-14
ENSMUSG00000047824	Pygo2	-1.12082	2.10715e-10
ENSMUSG00000025162	Csnk1d	-1.11986	4.15575e-25
ENSMUSG00000025495	Ptdss2	-1.11986	1.49404e-08
ENSMUSG00000046139	Patl1	-1.11882	2.74343e-08
ENSMUSG00000034509	Mad2l1bp	-1.11684	1.45041e-05
ENSMUSG00000059866	Tnip2	-1.11638	8.24462e-05
ENSMUSG00000048550	Thnsl1	-1.11595	0.000132348
ENSMUSG00000019916	P4ha1	-1.11581	1.37291e-10
ENSMUSG00000020248	Nfyb	-1.1155	1.31963e-12
ENSMUSG00000019794	Katna1	-1.11535	5.807e-08
ENSMUSG00000091931	AK010878	-1.11467	0.0307429
ENSMUSG00000027285	Haus2	-1.11457	4.29052e-06
ENSMUSG00000004771	Rab11a	-1.11409	2.32118e-15
ENSMUSG00000027998	Plrg1	-1.11307	8.15632e-12
ENSMUSG00000023951	Vegfa	-1.11262	1.91459e-17
ENSMUSG00000027569	Mrgbp	-1.11242	0.00189022
ENSMUSG00000038059	Smim3	-1.11238	3.73304e-09
ENSMUSG00000022858	Tra2b	-1.11229	4.03092e-13
ENSMUSG00000018848	Rars	-1.11161	5.45757e-17
ENSMUSG00000038816	Ctnnal1	-1.11155	0.000348088
ENSMUSG00000037661	Gpr160	-1.11128	0.0210184
ENSMUSG00000002625	Akap8l	-1.10976	1.2894e-05
ENSMUSG00000051615	Rap2a	-1.10784	2.91538e-07
ENSMUSG00000025743	Sdc3	-1.10724	1.88191e-07
ENSMUSG00000003190	Bcl2l12	-1.10672	0.0387821
ENSMUSG00000031984	2810004N23Rik	-1.10659	6.29826e-05
ENSMUSG00000023021	Cers5	-1.10637	0.000218895
ENSMUSG00000041548	Hspb8	-1.10537	1.54504e-20
ENSMUSG00000049307	Fut4	-1.10514	0.0393647
ENSMUSG00000023994	Nfya	-1.1051	4.58029e-08
ENSMUSG00000029869	Ephb6	-1.10487	0.0182653
ENSMUSG00000022263	Trio	-1.10471	1.57074e-12
ENSMUSG00000071723	Gspt2	-1.10357	0.0186787
ENSMUSG00000037824	Tspan14	-1.10282	1.66363e-08
ENSMUSG00000006304	Arpc2	-1.10174	4.90563e-19
ENSMUSG00000041057	Wdr43	-1.10165	2.80366e-15
ENSMUSG00000002297	Dbf4	-1.10098	0.0222266
ENSMUSG00000000346	Dazap2	-1.10085	4.79706e-22
ENSMUSG00000027552	E2f5	-1.10062	0.00040643
ENSMUSG00000056201	Cfl1	-1.10053	8.35815e-13
ENSMUSG00000035495	Tstd2	-1.10009	6.99386e-13
ENSMUSG00000002147	Stat6	-1.09979	4.16947e-21
ENSMUSG00000032035	Ets1	-1.09912	4.64834e-09
ENSMUSG00000024188	Luc7l	-1.09829	2.73472e-05
ENSMUSG00000024826	Dpf2	-1.09767	2.11157e-12
ENSMUSG00000027298	Tyro3	-1.09708	1.9529e-20
ENSMUSG00000036438	Calm2	-1.09631	1.46134e-20
ENSMUSG00000024293	Esco1	-1.09544	1.47288e-06
ENSMUSG00000018209	Stk4	-1.09504	1.18314e-11
ENSMUSG00000074925	Ptar1	-1.09504	0.0103946
ENSMUSG00000055401	Fbxo6	-1.0946	1.08065e-07
ENSMUSG00000019907	Ppp1r12a	-1.09444	1.05673e-10
ENSMUSG00000031578	Mak16	-1.09419	2.8317e-11
ENSMUSG00000001467	Cyp51	-1.09397	6.93972e-09
ENSMUSG00000032558	Nphp3	-1.09374	0.0499466
ENSMUSG00000024007	Ppil1	-1.09346	0.000712369
ENSMUSG00000028793	Rnf19b	-1.09325	1.44527e-22
ENSMUSG00000010601	Apol7a	-1.09067	9.80967e-05
ENSMUSG00000020898	Ctc1	-1.09056	1.94514e-09
ENSMUSG00000036606	Plxnb2	-1.09044	1.95866e-13
ENSMUSG00000018697	Aatf	-1.08864	2.62307e-10
ENSMUSG00000005054	Cstb	-1.08774	2.16813e-16
ENSMUSG00000021109	Hif1a	-1.08638	8.47056e-09
ENSMUSG00000017774	Myo1c	-1.086	6.26252e-24
ENSMUSG00000021814	Anxa7	-1.0857	4.99081e-23
ENSMUSG00000029463	Fam216a	-1.0857	0.0185834
ENSMUSG00000090891	D6Ertd527e	-1.08563	0.0396547
ENSMUSG00000022283	Pabpc1	-1.08491	0.00195115
ENSMUSG00000031584	Gsr	-1.08485	2.86311e-11
ENSMUSG00000035530	Eif1	-1.08461	6.05894e-15
ENSMUSG00000027997	Casp6	-1.08394	1.72533e-05
ENSMUSG00000033088	Triobp	-1.08384	1.91606e-14
ENSMUSG00000035171	1110059E24Rik	-1.0828	6.71006e-05
ENSMUSG00000075229	Ccdc58	-1.0824	9.67876e-05
ENSMUSG00000070436	Serpinh1	-1.0821	6.57344e-07
ENSMUSG00000024855	Pacs1	-1.08181	4.50982e-16
[truncated: 6,027 more rows]

## Sheet: Day0.WTvsKO
Gene ID	Gene Name	Day0.WTvsKO : logFC	Day0.WTvsKO : PValue
ENSMUSG00000096569	Amy2a2	-9.34839	1.40319e-08
ENSMUSG00000030017	Reg3g	-6.77681	7.7334e-06
ENSMUSG00000074800	Gm4149	-6.43443	4.15622e-06
ENSMUSG00000071356	Reg3b	-5.92066	2.71929e-06
ENSMUSG00000020000	Moxd1	-5.53457	1.77165e-26
ENSMUSG00000091383	Hist1h2al	-4.5158	6.41041e-13
ENSMUSG00000038508	Gdf15	-3.54929	2.98384e-10
ENSMUSG00000048065	Cyb5r2	-3.46143	5.0606e-06
ENSMUSG00000027326	Casc5	-3.38188	0.000635899
ENSMUSG00000051107	Gm15440	-3.25665	3.60458e-05
ENSMUSG00000014837	4931428F04Rik	-3.13535	1.65716e-05
ENSMUSG00000014813	Stc1	-3.09751	0.00191892
ENSMUSG00000031594	Fgl1	-3.07053	0.0008884
ENSMUSG00000031734	Irx3	-3.0642	0.000642266
ENSMUSG00000046186	Cd109	-2.95251	0.000637315
ENSMUSG00000063415	Cyp26b1	-2.87655	6.99805e-05
ENSMUSG00000035775	Krt20	-2.80571	0.000108887
ENSMUSG00000053137	Mapk11	-2.79535	9.10485e-05
ENSMUSG00000026586	Prrx1	-2.70099	0.00129048
ENSMUSG00000040280	Ndufa4l2	-2.70056	0.00162479
ENSMUSG00000035062	Zc4h2	-2.68619	0.000424277
ENSMUSG00000002486	Tchp	-2.64046	4.47317e-07
ENSMUSG00000028111	Ctsk	-2.63062	0.00102633
ENSMUSG00000050192	Eif5a2	-2.6015	0.00353344
ENSMUSG00000027306	Nusap1	-2.56283	0.0083269
ENSMUSG00000042734	Ttc9	-2.55929	0.00238007
ENSMUSG00000035279	Ssc5d	-2.55721	0.00066407
ENSMUSG00000029093	Sorcs2	-2.54172	0.00037271
ENSMUSG00000022863	Btg3	-2.53639	0.000649671
ENSMUSG00000032363	Adamts7	-2.53046	0.00483265
ENSMUSG00000011267	Zfp296	-2.52874	0.0154084
ENSMUSG00000034379	Wdr5b	-2.52276	0.00212583
ENSMUSG00000024386	Proc	-2.51925	0.000154478
ENSMUSG00000052676	Zmat1	-2.51084	0.00771928
ENSMUSG00000074158	9830147E19Rik	-2.50388	5.68054e-05
ENSMUSG00000041797	Abca9	-2.4883	0.000174361
ENSMUSG00000019577	Pdk4	-2.45988	0.000294188
ENSMUSG00000052825	Gm9892	-2.45897	0.0118747
ENSMUSG00000020086	H2afy2	-2.43684	0.00448609
ENSMUSG00000073489	Ifi204	-2.41988	0.0137857
ENSMUSG00000079516	Reg3a	-2.41567	0.000455007
ENSMUSG00000026683	Nuf2	-2.39938	0.0140339
ENSMUSG00000062101	Zfp119b	-2.39878	0.00131028
ENSMUSG00000033581	Igf2bp2	-2.38208	0.000110043
ENSMUSG00000041431	Ccnb1	-2.37898	0.00696367
ENSMUSG00000005045	Chd5	-2.33279	2.28904e-07
ENSMUSG00000055833	1700034H15Rik	-2.33202	0.00378031
ENSMUSG00000034538	Zfp418	-2.323	0.0046323
ENSMUSG00000055134	9130017K11Rik	-2.28946	0.00963792
ENSMUSG00000028212	Ccne2	-2.2858	0.00934542
ENSMUSG00000020319	Wdpcp	-2.26663	0.000734524
ENSMUSG00000028182	Lrriq3	-2.26375	0.00981357
ENSMUSG00000031562	Dctd	-2.26352	0.000495645
ENSMUSG00000085956	4930481B07Rik	-2.25177	0.00131629
ENSMUSG00000005057	Sh2b2	-2.23753	0.0103696
ENSMUSG00000051705	Senp8	-2.22882	0.000717041
ENSMUSG00000028358	Zfp618	-2.20388	5.00909e-05
ENSMUSG00000007867	Ift43	-2.19905	0.00220557
ENSMUSG00000051037	Zfp455	-2.19459	0.0365566
ENSMUSG00000041623	D11Wsu47e	-2.1826	1.22455e-05
ENSMUSG00000034919	Ttc22	-2.17363	0.00108763
ENSMUSG00000027313	Chac1	-2.16648	3.12592e-18
ENSMUSG00000042804	Gpr153	-2.16494	6.4882e-06
ENSMUSG00000032952	Ap4b1	-2.16298	0.0206901
ENSMUSG00000027379	Bub1	-2.1573	0.019502
ENSMUSG00000051652	Lrrc3	-2.15495	0.00271773
ENSMUSG00000067928	Zfp760	-2.11741	0.0159527
ENSMUSG00000049086	Bmyc	-2.1158	0.000225544
ENSMUSG00000033579	Fa2h	-2.10144	0.020334
ENSMUSG00000017667	Zfp334	-2.07089	3.2929e-05
ENSMUSG00000060336	Zfp937	-2.05911	0.0150567
ENSMUSG00000051499	Zfp786	-2.05432	0.035863
ENSMUSG00000022838	Eaf2	-2.05325	0.037823
ENSMUSG00000074283	Zfp109	-2.05121	0.00453874
ENSMUSG00000030867	Plk1	-2.03922	0.0439351
ENSMUSG00000058145	Adamts17	-2.03096	0.0200023
ENSMUSG00000030827	Fgf21	-1.99186	1.96893e-14
ENSMUSG00000042165	Gm9774	-1.98539	0.00561179
ENSMUSG00000023011	Faim2	-1.97405	0.0385543
ENSMUSG00000031239	Itm2a	-1.97257	0.00418465
ENSMUSG00000018648	Dusp14	-1.96689	0.006072
ENSMUSG00000033952	Aspm	-1.96035	0.0426381
ENSMUSG00000033721	Vav3	-1.94554	0.0432872
ENSMUSG00000038060	Dlec1	-1.94187	0.047427
ENSMUSG00000000884	Gnb1l	-1.94041	0.000146482
ENSMUSG00000000983	Wfdc18	-1.93119	0.0300011
ENSMUSG00000037447	Arid5a	-1.90785	1.64679e-08
ENSMUSG00000030650	Tmc5	-1.89886	2.54038e-12
ENSMUSG00000017716	Birc5	-1.89801	0.0402241
ENSMUSG00000031616	Ednra	-1.88523	0.0280239
ENSMUSG00000022325	Pop1	-1.88258	0.0019267
ENSMUSG00000029097	Trmt44	-1.88003	0.00130461
ENSMUSG00000034271	Jdp2	-1.87752	7.39022e-06
ENSMUSG00000032265	Fam46a	-1.87657	5.83351e-07
ENSMUSG00000090659	Zfp493	-1.87219	0.0040996
ENSMUSG00000037070	Rbmxl1	-1.86879	0.000130652
ENSMUSG00000035504	Reep6	-1.85817	1.15404e-18
ENSMUSG00000022754	Tmem45a	-1.85793	0.0429271
ENSMUSG00000038677	Scube3	-1.85214	0.0470096
ENSMUSG00000049119	Fam110b	-1.84495	0.0220838
ENSMUSG00000087593	Gm16174	-1.84303	0.0282285
ENSMUSG00000032715	Trib3	-1.83687	3.98578e-14
ENSMUSG00000023140	Reg2	-1.83326	0.000221757
ENSMUSG00000059939	9430015G10Rik	-1.83049	0.00631464
ENSMUSG00000049892	Rasd1	-1.82706	0.00110319
ENSMUSG00000038028	Tigar	-1.82214	3.14568e-09
ENSMUSG00000057842	Zfp595	-1.82106	0.00996691
ENSMUSG00000027751	Supt20	-1.82035	3.90936e-07
ENSMUSG00000021569	Trip13	-1.81908	0.0263353
ENSMUSG00000033152	Podxl2	-1.81688	0.0145009
ENSMUSG00000107879	RP24-363O21.3	-1.81357	0.0135656
ENSMUSG00000006344	Ggt5	-1.81287	0.0136182
ENSMUSG00000001521	Tulp3	-1.81244	0.00214094
ENSMUSG00000020682	Mmp28	-1.80423	0.0086907
ENSMUSG00000040552	C3ar1	-1.7983	0.0264575
ENSMUSG00000031629	Cenpu	-1.79687	0.0450272
ENSMUSG00000033282	Rpgrip1l	-1.79327	0.00251169
ENSMUSG00000039126	Prune2	-1.79057	0.0332
ENSMUSG00000049414	Gm5417	-1.78589	0.00807848
ENSMUSG00000044150	A830080D01Rik	-1.78213	0.00202489
ENSMUSG00000025436	Xrcc6bp1	-1.78137	0.000598386
ENSMUSG00000058152	Chsy3	-1.77621	0.0447407
ENSMUSG00000050052	Tdrp	-1.77461	0.0234872
ENSMUSG00000027076	Timm10	-1.77413	9.84632e-05
ENSMUSG00000037872	Ackr1	-1.77126	0.0470441
ENSMUSG00000049307	Fut4	-1.76544	0.0014534
ENSMUSG00000003282	Plag1	-1.76315	0.0369581
ENSMUSG00000031253	Srpx2	-1.75411	0.0338824
ENSMUSG00000084771	A230072E10Rik	-1.75298	0.0295322
ENSMUSG00000022828	Gtf2e1	-1.74708	2.749e-05
ENSMUSG00000024533	Spire1	-1.74613	8.34195e-05
ENSMUSG00000028167	Bdh2	-1.74597	0.0240303
ENSMUSG00000028597	Gpx7	-1.74102	0.0468828
ENSMUSG00000030401	Rtn2	-1.72111	0.0368026
ENSMUSG00000001493	Meox1	-1.71417	0.0197756
ENSMUSG00000020411	Nipal4	-1.71335	0.0256643
ENSMUSG00000027496	Aurka	-1.71332	0.0314549
ENSMUSG00000025574	Tk1	-1.70843	0.0237521
ENSMUSG00000036639	Nudt1	-1.70759	0.00122857
ENSMUSG00000050359	Sprr1a	-1.70563	0.0479354
ENSMUSG00000031842	Pde4c	-1.69855	0.028778
ENSMUSG00000033855	Ston1	-1.69566	0.00725983
ENSMUSG00000027478	Dnmt3b	-1.68853	0.00520516
ENSMUSG00000048329	Mfsd6l	-1.67794	0.0024619
ENSMUSG00000031478	Nek3	-1.67785	0.00862572
ENSMUSG00000030177	Ccdc77	-1.67551	0.0259987
ENSMUSG00000036334	Igsf10	-1.67444	0.00539313
ENSMUSG00000027635	Dsn1	-1.67052	0.0217296
ENSMUSG00000031107	Rbmx2	-1.66829	0.0411371
ENSMUSG00000039634	Zfp189	-1.66077	0.00828721
ENSMUSG00000020695	Mrc2	-1.65936	7.13975e-05
ENSMUSG00000030188	Magohb	-1.65742	0.0059368
ENSMUSG00000060380	C030014I23Rik	-1.65469	0.00653055
ENSMUSG00000023036	Pcdhga8	-1.65368	0.0238909
ENSMUSG00000016526	Dyrk3	-1.64313	0.0066008
ENSMUSG00000052137	Rbm12b2	-1.64256	0.00919608
ENSMUSG00000005611	Mrvi1	-1.62309	0.0124704
ENSMUSG00000082394	Gm4596	-1.61874	0.00323035
ENSMUSG00000040283	Btnl9	-1.61848	0.00435626
ENSMUSG00000034675	Dbn1	-1.61462	0.0417947
ENSMUSG00000032192	Gnb5	-1.6146	0.00788907
ENSMUSG00000036977	Anapc10	-1.61234	0.0231634
ENSMUSG00000042190	Cmklr1	-1.61096	0.00852559
ENSMUSG00000074896	Ifit3	-1.60947	0.0377204
ENSMUSG00000097728	Gm26840	-1.6062	0.00704434
ENSMUSG00000043487	Acot6	-1.59993	0.0046008
ENSMUSG00000064128	Cenpj	-1.59877	0.00922633
ENSMUSG00000035356	Nfkbiz	-1.59583	0.000439389
ENSMUSG00000059423	Zfp933	-1.59496	0.00194381
ENSMUSG00000030979	Uros	-1.59296	2.36984e-05
ENSMUSG00000028068	Iqgap3	-1.59094	0.0282837
ENSMUSG00000045751	Mms22l	-1.58979	0.00848442
ENSMUSG00000025648	Pfkfb4	-1.58558	0.00297576
ENSMUSG00000036298	Slc2a13	-1.58476	0.00310237
ENSMUSG00000093661	Eif4e3	-1.58365	0.0318407
ENSMUSG00000028680	Plk3	-1.58211	0.0116037
ENSMUSG00000079317	Trappc2	-1.58086	0.0346429
ENSMUSG00000048728	Zfp454	-1.5669	0.0252385
ENSMUSG00000024246	Thumpd2	-1.55525	0.017521
ENSMUSG00000016239	Lonrf3	-1.55483	0.00323083
ENSMUSG00000034413	Neurl1b	-1.55279	0.0287516
ENSMUSG00000020258	Glyctk	-1.55212	0.0457907
ENSMUSG00000001403	Ube2c	-1.54644	0.049808
ENSMUSG00000045377	Tmem88	-1.54427	0.011478
ENSMUSG00000021203	Otub2	-1.54341	4.17866e-05
ENSMUSG00000040658	Dnph1	-1.53206	0.00891742
ENSMUSG00000027805	Pfn2	-1.52847	0.039682
ENSMUSG00000024883	Rin1	-1.52404	0.022447
ENSMUSG00000000301	Pemt	-1.52336	0.0122859
ENSMUSG00000022064	Pibf1	-1.5148	0.00858102
ENSMUSG00000086606	Gm13205	-1.51041	0.0266429
ENSMUSG00000033961	Zfp446	-1.50923	0.00469037
ENSMUSG00000036862	Dchs1	-1.50397	0.00391967
ENSMUSG00000066042	Med18	-1.50347	0.0294166
ENSMUSG00000034795	Ccdc122	-1.49685	0.0360585
ENSMUSG00000021760	Gpx8	-1.48962	9.3786e-06
ENSMUSG00000022385	Gtse1	-1.4861	0.00456657
ENSMUSG00000031297	Slc7a3	-1.48341	5.42485e-21
ENSMUSG00000028614	Ndc1	-1.48318	7.53386e-06
ENSMUSG00000033287	Kctd17	-1.4787	0.00729282
ENSMUSG00000029521	Chek2	-1.4696	0.0147669
ENSMUSG00000058806	Col13a1	-1.46723	0.0365007
ENSMUSG00000038550	Ciart	-1.46455	0.00446237
ENSMUSG00000024831	Ighmbp2	-1.45497	8.61163e-07
ENSMUSG00000039929	Urb1	-1.45294	0.000102431
ENSMUSG00000027534	Snx16	-1.45171	0.000365312
ENSMUSG00000020080	Hkdc1	-1.44423	5.24323e-06
ENSMUSG00000070436	Serpinh1	-1.43989	7.16274e-11
ENSMUSG00000024037	Wdr4	-1.43976	2.67684e-05
ENSMUSG00000036968	Cnpy4	-1.43958	0.00233803
ENSMUSG00000028641	P3h1	-1.43241	0.00158966
ENSMUSG00000040389	Wdr47	-1.43129	0.00169395
ENSMUSG00000046605	B3gntl1	-1.42434	0.0390755
ENSMUSG00000046567	4930430F08Rik	-1.40609	0.0355833
ENSMUSG00000029386	Tctn2	-1.40605	0.000973863
ENSMUSG00000022364	Tbc1d31	-1.40385	0.00162082
ENSMUSG00000064061	Dzip3	-1.40381	0.0220123
ENSMUSG00000009633	G0s2	-1.40175	0.0320762
ENSMUSG00000025207	Sema4g	-1.40129	0.0139856
ENSMUSG00000036053	Fmnl2	-1.39927	0.0183158
ENSMUSG00000020654	Adcy3	-1.39518	0.0303807
ENSMUSG00000079065	BC005561	-1.39334	0.0255863
ENSMUSG00000033502	Cdc14a	-1.38627	0.0108946
ENSMUSG00000029463	Fam216a	-1.38606	0.00422926
ENSMUSG00000019856	Fam184a	-1.38488	0.0136761
ENSMUSG00000060180	Myh13	-1.37934	0.0168587
ENSMUSG00000023982	Guca1a	-1.37513	0.0148
ENSMUSG00000005699	Pard6a	-1.37504	0.0158005
ENSMUSG00000085882	2610507I01Rik	-1.36485	0.0447148
ENSMUSG00000027001	Dusp19	-1.35563	0.0154204
ENSMUSG00000085388	Ptf1aos	-1.35205	0.0434595
ENSMUSG00000020108	Ddit4	-1.34306	1.44728e-11
ENSMUSG00000060579	Fhit	-1.33921	0.0470771
ENSMUSG00000030020	Prickle2	-1.33226	0.00189565
ENSMUSG00000002083	Bbc3	-1.33225	8.67171e-06
ENSMUSG00000092416	Zfp141	-1.32775	0.00152279
ENSMUSG00000018068	Ints2	-1.32642	0.000863298
ENSMUSG00000032766	Gng11	-1.31567	0.0471722
ENSMUSG00000031765	Mt1	-1.31325	0.0467981
ENSMUSG00000045314	Sowahb	-1.31276	0.00325632
ENSMUSG00000028893	Sesn2	-1.31249	1.51216e-18
ENSMUSG00000103088	Pcdhgb6	-1.30769	0.0278308
ENSMUSG00000021390	Ogn	-1.30565	0.0129481
ENSMUSG00000021713	Ppwd1	-1.30424	0.00396018
ENSMUSG00000040321	Zfp770	-1.30326	0.00280845
ENSMUSG00000021614	Vcan	-1.30063	0.0244483
ENSMUSG00000059772	Slx1b	-1.29913	0.00315877
ENSMUSG00000045730	Adrb2	-1.29738	0.00168596
ENSMUSG00000047583	Tyw3	-1.29672	0.0416509
ENSMUSG00000063894	Zkscan8	-1.29304	4.80212e-05
ENSMUSG00000022579	Gpihbp1	-1.28561	0.0237522
ENSMUSG00000021615	Xrcc4	-1.28538	0.00569275
ENSMUSG00000012428	Steap4	-1.27765	0.0108398
ENSMUSG00000057130	Txnl4a	-1.27491	2.67451e-06
ENSMUSG00000045466	Zfp956	-1.27338	0.0381901
ENSMUSG00000030386	Zfp606	-1.27254	0.025169
ENSMUSG00000030898	Cckbr	-1.26503	0.0120002
ENSMUSG00000026077	Npas2	-1.26496	0.00198366
ENSMUSG00000032740	Ccdc88a	-1.25466	0.029246
ENSMUSG00000037085	Trmt12	-1.24353	0.00105128
ENSMUSG00000002109	Ddb2	-1.24063	0.0255289
ENSMUSG00000026259	Ngef	-1.23206	0.000690914
ENSMUSG00000028578	Caap1	-1.23062	0.00217183
ENSMUSG00000034501	Pcnxl4	-1.22914	0.00527583
ENSMUSG00000014075	Tctex1d2	-1.22891	0.0425269
ENSMUSG00000016194	Hsd11b1	-1.2235	0.0180804
ENSMUSG00000055334	Snupn	-1.21931	0.00432586
ENSMUSG00000024592	C330018D20Rik	-1.21691	0.0435808
ENSMUSG00000022894	Adamts5	-1.21667	0.015107
ENSMUSG00000071723	Gspt2	-1.21222	0.0181424
ENSMUSG00000041219	Arhgap11a	-1.21172	0.0338945
ENSMUSG00000071521	Try10	-1.20846	0.0020395
ENSMUSG00000022772	Senp5	-1.2065	3.32491e-06
ENSMUSG00000022797	Tfrc	-1.20621	3.88233e-06
ENSMUSG00000056515	Rab31	-1.20426	0.00672812
ENSMUSG00000049303	Syt12	-1.20104	0.0355518
ENSMUSG00000070705	Eid2b	-1.19067	0.0250389
ENSMUSG00000048911	Rnf24	-1.19048	0.00458637
ENSMUSG00000000276	Dgke	-1.18749	0.00286658
ENSMUSG00000037847	Nmrk1	-1.18493	0.022155
ENSMUSG00000000753	Serpinf1	-1.16866	0.00260057
ENSMUSG00000100370	Gm4790	-1.16717	0.0438618
ENSMUSG00000047990	C2cd4a	-1.16496	0.0428851
ENSMUSG00000034826	Nup54	-1.16459	0.000990066
ENSMUSG00000055632	Hmcn2	-1.15808	0.0191862
ENSMUSG00000038742	Angptl6	-1.15471	0.0286047
ENSMUSG00000028549	Itgb3bp	-1.15419	0.0255542
ENSMUSG00000041263	Rusc1	-1.15281	0.00107229
ENSMUSG00000026548	Slamf9	-1.14742	0.0419114
ENSMUSG00000091586	Cyp4f17	-1.14284	0.0119167
ENSMUSG00000029389	Ddx55	-1.14026	0.000138357
ENSMUSG00000007827	Ankrd26	-1.1311	0.00330483
ENSMUSG00000048489	8430408G22Rik	-1.12711	0.0424341
ENSMUSG00000027952	Pmvk	-1.12536	0.00765921
ENSMUSG00000062169	Cnih4	-1.12143	0.000329733
ENSMUSG00000032456	Nmnat3	-1.11991	0.0150946
ENSMUSG00000022696	Sidt1	-1.11559	0.0308914
ENSMUSG00000028318	Polr1e	-1.11128	0.000958153
ENSMUSG00000004098	Col5a3	-1.11092	0.002051
ENSMUSG00000028850	Gpatch3	-1.11074	0.0206269
ENSMUSG00000056501	Cebpb	-1.11002	1.40833e-07
ENSMUSG00000023169	Slc38a1	-1.10607	2.52889e-07
ENSMUSG00000004748	Mtfp1	-1.10388	0.00327175
ENSMUSG00000025200	Cwf19l1	-1.10187	0.000787028
ENSMUSG00000097221	1810049J17Rik	-1.10173	0.0456152
ENSMUSG00000031538	Plat	-1.10105	0.0109805
ENSMUSG00000033760	Rbm4b	-1.10065	0.0265412
ENSMUSG00000021958	Pinx1	-1.1002	0.0272049
ENSMUSG00000007216	Zfp775	-1.092	0.000765219
ENSMUSG00000033233	Trim45	-1.08842	0.0405863
ENSMUSG00000024206	Rfx2	-1.08784	0.0146716
ENSMUSG00000021118	Plek2	-1.08328	0.011822
ENSMUSG00000020303	Stc2	-1.08187	5.5236e-08
ENSMUSG00000015126	Tsr3	-1.07805	0.000100801
ENSMUSG00000023094	Msrb2	-1.07037	0.00177842
ENSMUSG00000105135	RP23-418O21.3	-1.06526	0.0433524
ENSMUSG00000013089	Etv5	-1.06511	0.00131519
ENSMUSG00000004317	Clcn5	-1.065	7.66412e-08
ENSMUSG00000025815	Dhtkd1	-1.06462	0.02256
ENSMUSG00000034445	Cyb561a3	-1.0613	0.00444578
ENSMUSG00000044339	Alkbh2	-1.05865	0.0434691
ENSMUSG00000021943	Gdf10	-1.05788	0.0256878
ENSMUSG00000027122	Arl14ep	-1.05265	7.41167e-06
ENSMUSG00000029263	Pigg	-1.04663	0.000239393
ENSMUSG00000002617	Zfp40	-1.04407	0.0476616
ENSMUSG00000042050	Wdr60	-1.04108	0.043276
ENSMUSG00000024069	Slc30a6	-1.03768	8.01913e-06
ENSMUSG00000000759	Tubgcp3	-1.03755	0.00397079
ENSMUSG00000074925	Ptar1	-1.033	0.0320253
ENSMUSG00000024137	E4f1	-1.0319	0.012065
ENSMUSG00000041440	Gk5	-1.03098	0.000646252
ENSMUSG00000040158	Tax1bp3	-1.02763	0.00224449
ENSMUSG00000029193	Cckar	-1.0276	0.000251662
ENSMUSG00000022032	Scara5	-1.02727	0.0229735
ENSMUSG00000042298	Ttc19	-1.02427	0.00131648
ENSMUSG00000079480	Pin4	-1.02127	0.031944
ENSMUSG00000022702	Hira	-1.02114	0.0119506
ENSMUSG00000035378	Shq1	-1.01794	0.0378016
ENSMUSG00000040040	Ift88	-1.01776	0.0127439
ENSMUSG00000028967	Errfi1	-1.01731	2.70145e-05
ENSMUSG00000032305	Fam219b	-1.01593	0.00149452
ENSMUSG00000021360	Gcnt2	-1.01416	0.00939002
ENSMUSG00000031295	Phka2	-1.01197	0.00285065
ENSMUSG00000022787	Wdr53	-1.01098	0.011695
ENSMUSG00000037253	Mex3c	-1.00653	2.69795e-06
ENSMUSG00000028848	Gpn2	-1.0064	0.00306079
ENSMUSG00000033788	Dysf	-1.00431	0.0223045
ENSMUSG00000043311	D17H6S53E	-0.999946	0.0027524
ENSMUSG00000070985	Acnat1	-0.995112	0.0230168
ENSMUSG00000061759	Armt1	-0.990691	0.00485342
ENSMUSG00000039304	Tnfsf10	-0.989683	0.033539
ENSMUSG00000038702	Dsel	-0.987986	0.0223287
ENSMUSG00000090330	9130221H12Rik	-0.985166	0.0100282
ENSMUSG00000031723	Txnl4b	-0.982967	0.0118255
ENSMUSG00000025316	Banp	-0.981081	0.014339
ENSMUSG00000020692	Nle1	-0.979784	0.000197243
ENSMUSG00000062691	Cebpzos	-0.978814	0.00327282
ENSMUSG00000032621	Srek1	-0.978158	0.000651666
ENSMUSG00000026799	Med27	-0.975742	0.0118924
ENSMUSG00000097119	B230354K17Rik	-0.974383	0.0315502
ENSMUSG00000054178	Gm9938	-0.972267	0.0484297
ENSMUSG00000072501	Phf20l1	-0.965455	2.67161e-05
ENSMUSG00000025226	Fbxl15	-0.965438	0.0425503
ENSMUSG00000035967	Ddx26b	-0.961817	0.020803
ENSMUSG00000027835	Pdcd10	-0.960589	0.00427489
ENSMUSG00000026589	Sec16b	-0.959742	0.00147626
ENSMUSG00000063253	Scoc	-0.953507	0.00905368
ENSMUSG00000004233	Wars2	-0.948751	0.029009
ENSMUSG00000048330	Ric3	-0.948196	0.0164993
ENSMUSG00000095253	Zfp799	-0.944849	0.0115743
ENSMUSG00000034139	Serpini2	-0.943374	0.00318133
ENSMUSG00000087598	Zfp111	-0.942972	0.00977118
ENSMUSG00000005718	Tfap4	-0.941806	0.0275727
ENSMUSG00000054702	Ap1s3	-0.941558	0.00685277
ENSMUSG00000027079	Clp1	-0.940968	0.0160908
ENSMUSG00000050890	Pdik1l	-0.935093	0.00203115
ENSMUSG00000044768	D1Ertd622e	-0.93367	0.00685968
ENSMUSG00000035329	Fbxo33	-0.933617	0.000100516
ENSMUSG00000020838	Slc6a4	-0.931908	0.00717459
ENSMUSG00000089774	Slc5a3	-0.929454	0.0448554
ENSMUSG00000072964	Bhlhb9	-0.928523	0.0439232
ENSMUSG00000079508	Apoo	-0.926872	0.0136565
ENSMUSG00000048668	Rhno1	-0.926311	0.00786678
ENSMUSG00000040034	Nup43	-0.926233	0.0181695
ENSMUSG00000040918	Slc19a2	-0.926026	0.00964441
ENSMUSG00000071072	Ptges3	-0.925984	1.38498e-05
ENSMUSG00000014767	Tbp	-0.923495	0.0166284
ENSMUSG00000024542	Cep192	-0.921385	0.00394469
ENSMUSG00000021222	Dcaf4	-0.921379	0.00705312
ENSMUSG00000033948	Zswim5	-0.920003	0.00199302
ENSMUSG00000023050	Map3k12	-0.918463	0.0205329
ENSMUSG00000026764	Kif5c	-0.916024	5.04473e-05
ENSMUSG00000033285	Wdr3	-0.915621	7.21772e-05
ENSMUSG00000020273	Papolg	-0.915515	0.00985141
ENSMUSG00000021481	Zfp346	-0.915282	0.00677093
ENSMUSG00000001674	Ddx18	-0.914256	0.00013761
ENSMUSG00000023460	Rab12	-0.912085	0.0133468
ENSMUSG00000017561	Crlf3	-0.911495	0.0281658
ENSMUSG00000059486	Kbtbd2	-0.910498	5.7741e-05
ENSMUSG00000025959	Klf7	-0.908934	0.00520543
ENSMUSG00000034487	Kdelc2	-0.907333	0.0187786
ENSMUSG00000036873	2410004B18Rik	-0.906325	0.0241138
ENSMUSG00000039199	Zdhhc1	-0.902081	0.0131754
ENSMUSG00000023963	Cyp39a1	-0.901546	4.09936e-06
ENSMUSG00000029557	Ftsj2	-0.898686	0.026233
ENSMUSG00000037053	Azgp1	-0.89644	0.0192007
ENSMUSG00000096433	Gm4944	-0.895766	0.0339059
ENSMUSG00000049532	Sall2	-0.895389	0.0385878
ENSMUSG00000058586	Serhl	-0.892623	0.000860508
ENSMUSG00000005505	Kbtbd4	-0.889489	0.0111163
ENSMUSG00000041945	Mfsd9	-0.888555	0.0323377
ENSMUSG00000020994	Pnn	-0.887405	0.000241744
ENSMUSG00000071519	Prss3	-0.883151	0.0247285
ENSMUSG00000001630	Stk38l	-0.88162	0.00108693
ENSMUSG00000059708	Akap17b	-0.874011	0.0338068
ENSMUSG00000022305	Lrp12	-0.873702	0.00441565
ENSMUSG00000026798	Coq4	-0.870238	0.00227683
ENSMUSG00000019899	Lama2	-0.869796	0.021168
ENSMUSG00000056234	Ncoa4	-0.869546	1.8623e-05
ENSMUSG00000018995	Nars2	-0.863461	0.00676504
ENSMUSG00000029600	Rita1	-0.857763	0.0351015
ENSMUSG00000037443	Cep85	-0.856345	0.000594246
ENSMUSG00000028974	Dffa	-0.853863	0.00571158
ENSMUSG00000056665	Them6	-0.852669	0.0292434
ENSMUSG00000054517	Trim65	-0.852237	0.0223058
ENSMUSG00000029544	Cabp1	-0.849172	0.00316908
ENSMUSG00000060121	Gemin2	-0.846863	0.0294996
ENSMUSG00000029096	Htra3	-0.846127	0.0434396
ENSMUSG00000025934	Gsta3	-0.845982	3.71388e-05
ENSMUSG00000021636	Marveld2	-0.845696	0.00100813
ENSMUSG00000039763	Dnajc28	-0.840037	0.00125625
ENSMUSG00000020773	Trim47	-0.839139	0.0345767
ENSMUSG00000042348	Arl15	-0.838542	0.0230857
ENSMUSG00000041346	Wrap53	-0.837926	0.0080588
ENSMUSG00000034663	Bmp2k	-0.837204	0.0237544
ENSMUSG00000048732	Klhl11	-0.833212	0.00794358
ENSMUSG00000030611	Mrps11	-0.830078	0.015715
ENSMUSG00000040865	Ino80d	-0.829294	0.000220383
ENSMUSG00000040123	Zmym5	-0.826641	8.90025e-05
ENSMUSG00000039826	Trub2	-0.825428	0.0192219
ENSMUSG00000021983	Atp8a2	-0.818259	0.0186415
ENSMUSG00000001467	Cyp51	-0.81714	0.000124636
ENSMUSG00000021704	Mtx3	-0.816092	0.0121662
ENSMUSG00000027296	Itpka	-0.814373	0.022438
ENSMUSG00000078580	E430018J23Rik	-0.812428	0.0452581
ENSMUSG00000033658	Ddx19b	-0.811054	0.00140568
ENSMUSG00000066441	Rdh11	-0.81101	0.000137892
ENSMUSG00000018900	Slc22a5	-0.806934	0.0281894
ENSMUSG00000036158	Prickle1	-0.799434	0.00363084
ENSMUSG00000023170	Gps2	-0.79912	5.06394e-05
ENSMUSG00000045312	Lhfpl2	-0.798918	0.013018
ENSMUSG00000055041	Commd5	-0.79679	0.00442628
ENSMUSG00000004043	Stat5a	-0.793255	0.00121745
ENSMUSG00000030323	Ift122	-0.792232	0.00806791
ENSMUSG00000022280	Rnf19a	-0.791718	0.00279408
ENSMUSG00000025584	Pde8a	-0.789642	0.00205461
ENSMUSG00000097290	1300002E11Rik	-0.789562	0.0294938
ENSMUSG00000024287	Thoc1	-0.788404	0.0186868
ENSMUSG00000042508	Dmtf1	-0.787748	0.000510856
ENSMUSG00000027351	Spred1	-0.785066	0.00177301
ENSMUSG00000034321	Exosc1	-0.782435	0.00660307
ENSMUSG00000063428	Ddo	-0.780522	0.0158423
ENSMUSG00000023087	Ccrn4l	-0.779292	0.00707916
ENSMUSG00000024039	Cbs	-0.778089	1.98024e-09
ENSMUSG00000034285	Nipsnap1	-0.777765	0.0270231
ENSMUSG00000019878	Hsf2	-0.774951	0.0225594
ENSMUSG00000021504	B4galt7	-0.773637	0.0230355
ENSMUSG00000040618	Pck2	-0.770713	2.72701e-11
ENSMUSG00000061458	Nol10	-0.770291	0.0472735
ENSMUSG00000055760	Gemin6	-0.769826	0.0143097
ENSMUSG00000020180	Snrpd3	-0.768648	0.000370462
ENSMUSG00000048578	Mlec	-0.762873	4.15071e-05
ENSMUSG00000049721	Gal3st1	-0.762474	0.0327632
ENSMUSG00000020400	Tnip1	-0.76165	9.97272e-05
ENSMUSG00000039201	Tbc1d25	-0.761459	0.0311019
ENSMUSG00000020832	Eral1	-0.760244	0.0183009
ENSMUSG00000074277	Phldb3	-0.760156	0.0407099
ENSMUSG00000057572	Zbtb8os	-0.758519	0.0127831
ENSMUSG00000022788	Fgd4	-0.757957	0.00270026
ENSMUSG00000019794	Katna1	-0.757735	0.000931937
ENSMUSG00000037465	Klf10	-0.755703	0.0324687
ENSMUSG00000071078	Nr2c2ap	-0.754949	0.0104577
ENSMUSG00000021311	Mtr	-0.754254	0.00828432
ENSMUSG00000039246	Lyplal1	-0.753839	0.0114853
ENSMUSG00000002983	Relb	-0.752467	0.00859591
ENSMUSG00000021189	Atxn3	-0.750361	0.00833995
ENSMUSG00000027995	Tlr2	-0.749931	0.0341909
ENSMUSG00000002342	Tmem161a	-0.74608	0.00158361
ENSMUSG00000032010	Usp2	-0.743757	0.0055728
ENSMUSG00000022940	Pigp	-0.742544	0.0199533
ENSMUSG00000030315	Vgll4	-0.742514	0.000437733
ENSMUSG00000028300	3110043O21Rik	-0.740307	0.0020836
ENSMUSG00000073418	C4b	-0.739592	0.0456542
ENSMUSG00000026566	Mpzl1	-0.737846	0.0275939
ENSMUSG00000037798	Mat1a	-0.736025	0.000153436
ENSMUSG00000036572	Upf3b	-0.735769	0.00594891
ENSMUSG00000060950	Trmt61a	-0.732036	0.0215118
ENSMUSG00000021831	Ero1l	-0.730131	0.00144239
ENSMUSG00000020668	Kif3c	-0.729081	0.0278818
ENSMUSG00000032763	Ilvbl	-0.728509	0.000719833
ENSMUSG00000022299	Slc25a32	-0.72661	0.0139203
ENSMUSG00000021922	Itih4	-0.720329	0.0003142
ENSMUSG00000038539	Atf5	-0.718233	0.00261781
ENSMUSG00000004768	Rab23	-0.718124	0.0360066
ENSMUSG00000009995	Taz	-0.717785	0.000590237
ENSMUSG00000037621	Atoh8	-0.717206	0.0161766
ENSMUSG00000018362	Kpna2	-0.713001	0.00921728
ENSMUSG00000047719	Ubiad1	-0.712766	0.00776571
ENSMUSG00000028696	Ipp	-0.712468	0.0350419
ENSMUSG00000021241	Isca2	-0.711738	0.00735007
ENSMUSG00000022178	Ajuba	-0.70675	0.0229567
ENSMUSG00000023953	Polh	-0.705013	0.0236195
ENSMUSG00000029673	Auts2	-0.702645	0.00419438
ENSMUSG00000025184	R3hcc1l	-0.700071	0.0338607
ENSMUSG00000024247	Pkdcc	-0.696409	0.0040218
ENSMUSG00000071517	Gm10334	-0.695446	0.0482085
ENSMUSG00000038256	Bcl9	-0.695313	0.000668643
ENSMUSG00000038121	Fam210a	-0.694301	6.09254e-05
ENSMUSG00000036867	Smad6	-0.693312	0.00894949
ENSMUSG00000028179	Cth	-0.692953	0.000486407
ENSMUSG00000061079	Zfp143	-0.691246	0.0346298
ENSMUSG00000035505	Cox18	-0.690673	0.0310164
ENSMUSG00000015748	Prpf3	-0.686406	0.0408308
ENSMUSG00000029190	D5Ertd579e	-0.686181	0.00186864
ENSMUSG00000029385	Ccng2	-0.68331	0.0223128
ENSMUSG00000033965	Slc16a2	-0.682609	0.0320713
ENSMUSG00000000600	Krit1	-0.68101	0.0280319
ENSMUSG00000027997	Casp6	-0.680094	0.0191039
ENSMUSG00000010290	AI597479	-0.680051	0.0195072
ENSMUSG00000027287	Snap23	-0.679852	6.99002e-05
ENSMUSG00000020280	Pus10	-0.679518	0.00348625
ENSMUSG00000032827	Ppp1r9a	-0.677193	0.0386938
ENSMUSG00000010358	Ifi35	-0.677108	0.0490666
ENSMUSG00000026158	Ogfrl1	-0.676585	0.0059732
ENSMUSG00000024217	Snrpc	-0.676266	0.0123229
ENSMUSG00000053040	Aph1c	-0.674993	0.0210888
ENSMUSG00000009905	Kdsr	-0.666642	0.00248708
ENSMUSG00000066233	Tmem42	-0.665843	0.0250597
ENSMUSG00000035268	Pkig	-0.665789	0.0492643
ENSMUSG00000025262	Fam120c	-0.665025	0.0420889
ENSMUSG00000038301	Snx10	-0.665002	0.0081842
ENSMUSG00000024640	Psat1	-0.663632	7.73255e-08
ENSMUSG00000091512	Lamtor3	-0.662793	0.0299977
ENSMUSG00000050428	Fbxo46	-0.661482	0.037606
ENSMUSG00000038827	Fam206a	-0.661271	0.00886173
ENSMUSG00000046798	Cldn12	-0.661173	0.000115803
ENSMUSG00000020027	Socs2	-0.660838	0.00980108
ENSMUSG00000038400	Pmepa1	-0.659956	0.0150545
ENSMUSG00000032528	Vipr1	-0.659628	0.00056219
ENSMUSG00000028890	Mtf1	-0.659393	0.00591486
ENSMUSG00000020231	Dip2a	-0.658062	0.00753539
ENSMUSG00000049764	Zfp280b	-0.657827	0.0121665
ENSMUSG00000034998	Foxn2	-0.65522	0.022352
ENSMUSG00000029482	Aacs	-0.652494	0.00673693
ENSMUSG00000022685	Parn	-0.649856	0.00328051
ENSMUSG00000021519	Mterf3	-0.64841	0.0470575
ENSMUSG00000006378	Gcat	-0.6474	0.0124071
ENSMUSG00000044005	Gls2	-0.64631	2.09002e-06
ENSMUSG00000039485	Tspyl4	-0.6458	0.012934
ENSMUSG00000041798	Gck	-0.644823	0.00452145
ENSMUSG00000075470	Alg10b	-0.644465	0.000204568
ENSMUSG00000035540	Gc	-0.644151	0.0340964
ENSMUSG00000049287	Iba57	-0.64279	0.0255434
ENSMUSG00000059714	Flot1	-0.641538	0.0083554
ENSMUSG00000020051	Pah	-0.641207	0.00896561
ENSMUSG00000006471	Ndor1	-0.640824	0.00399915
ENSMUSG00000042750	Bex2	-0.639842	0.0318156
ENSMUSG00000032965	Ift57	-0.636712	0.0276083
ENSMUSG00000018541	Cwc25	-0.635352	0.0360976
ENSMUSG00000055065	Ddx17	-0.633796	3.51214e-06
ENSMUSG00000027080	Med19	-0.633451	0.0140565
ENSMUSG00000026276	Sept2	-0.633311	4.7057e-06
ENSMUSG00000021696	Elovl7	-0.631167	0.0285197
ENSMUSG00000021496	Pcbd2	-0.630247	0.0246654
ENSMUSG00000029657	Hsph1	-0.629976	0.00121672
ENSMUSG00000020115	Tbk1	-0.628776	0.00216409
ENSMUSG00000024135	Srbd1	-0.626771	0.0113548
ENSMUSG00000000555	Itga5	-0.626188	0.0182389
ENSMUSG00000034342	Cbl	-0.62605	0.01872
ENSMUSG00000023067	Cdkn1a	-0.625447	0.0216959
ENSMUSG00000021712	Trim23	-0.624609	0.0421976
ENSMUSG00000037415	Ranbp10	-0.624298	0.00344411
ENSMUSG00000061119	Prcp	-0.622544	0.0368931
ENSMUSG00000033955	Tnks1bp1	-0.622027	0.00439709
ENSMUSG00000027523	Gnas	-0.618989	0.00150227
ENSMUSG00000020308	Tpgs1	-0.618226	0.0328312
ENSMUSG00000029634	Rnf6	-0.616359	0.000554306
ENSMUSG00000041231	Ublcp1	-0.615823	0.0365186
ENSMUSG00000027086	Fastkd1	-0.612716	0.0191586
ENSMUSG00000034158	Lrrc58	-0.612691	0.00228976
ENSMUSG00000033257	Ttll4	-0.608906	0.00681546
ENSMUSG00000029009	Mthfr	-0.608281	0.000218142
ENSMUSG00000079184	Mphosph8	-0.60782	0.00527501
ENSMUSG00000026360	Rgs2	-0.60619	0.0366027
ENSMUSG00000007610	Gtpbp3	-0.6058	0.0362115
ENSMUSG00000043895	S1pr2	-0.605101	0.0173076
ENSMUSG00000042659	Arrdc4	-0.60468	0.0173888
ENSMUSG00000034203	Chchd4	-0.604263	0.0242081
ENSMUSG00000034858	Fam214a	-0.603839	0.00790538
ENSMUSG00000023951	Vegfa	-0.60315	1.87745e-05
ENSMUSG00000031365	Zfp275	-0.601644	0.00413773
ENSMUSG00000021482	Aaed1	-0.597725	0.0018603
ENSMUSG00000036615	Rfxap	-0.596676	0.00464469
ENSMUSG00000021040	Slirp	-0.596345	0.0319299
ENSMUSG00000049672	Zbtb14	-0.596125	0.0291926
ENSMUSG00000028671	Gale	-0.595744	0.018725
ENSMUSG00000026248	Mrpl44	-0.59565	0.00342562
ENSMUSG00000069114	Zbtb10	-0.595415	0.0397029
ENSMUSG00000032384	Csnk1g1	-0.591445	0.0017833
ENSMUSG00000037455	Slc18b1	-0.591335	0.0183247
ENSMUSG00000001666	Ddt	-0.590961	0.0460193
ENSMUSG00000026502	Desi2	-0.5893	5.94451e-05
ENSMUSG00000027671	Actl6a	-0.586786	0.0265849
ENSMUSG00000029474	Rnf34	-0.586033	0.0241935
ENSMUSG00000025340	Rabgef1	-0.585803	0.0177358
ENSMUSG00000024661	Fth1	-0.583599	0.0387926
ENSMUSG00000035232	Pdk3	-0.582572	0.0123411
ENSMUSG00000019897	Ccdc59	-0.582557	0.0332058
ENSMUSG00000078908	Mon1b	-0.582124	0.000877354
ENSMUSG00000039308	Ndst2	-0.581928	0.031245
ENSMUSG00000003062	Stard3nl	-0.581771	0.0359409
ENSMUSG00000026473	Glul	-0.580646	0.0334535
ENSMUSG00000022130	Tgds	-0.580523	0.0188754
ENSMUSG00000043858	Nup62	-0.579625	0.00551797
ENSMUSG00000015112	Slc25a13	-0.577896	0.0105278
ENSMUSG00000054619	Mettl7a1	-0.574983	0.000905744
ENSMUSG00000052751	Repin1	-0.573391	0.0238166
ENSMUSG00000029165	Agbl5	-0.572931	0.0129286
ENSMUSG00000066979	Bub3	-0.571399	0.00708879
ENSMUSG00000028521	Slc35d1	-0.570216	0.0331001
ENSMUSG00000002804	Nudt14	-0.569696	0.0279792
ENSMUSG00000029504	Ddx51	-0.569464	0.047318
ENSMUSG00000032350	Gclc	-0.568489	0.0299468
ENSMUSG00000021738	Atxn7	-0.567149	0.0041158
ENSMUSG00000025237	Parp6	-0.565941	0.0469161
ENSMUSG00000039942	Ptger4	-0.565593	0.016392
ENSMUSG00000027865	Gdap2	-0.564986	0.0471583
ENSMUSG00000022241	Tars	-0.563092	1.03866e-07
ENSMUSG00000025019	Lcor	-0.561977	0.020994
ENSMUSG00000041479	Syt15	-0.56121	0.0229842
ENSMUSG00000079260	Tmppe	-0.55933	0.00867674
ENSMUSG00000047153	Khnyn	-0.558763	0.0277024
ENSMUSG00000038736	Nudcd1	-0.557869	0.00115173
ENSMUSG00000023026	Dip2b	-0.557037	0.00292025
ENSMUSG00000039987	Phtf2	-0.556919	0.0463764
ENSMUSG00000031153	Gripap1	-0.553268	0.0499308
ENSMUSG00000032307	Ube2q2	-0.553246	0.00253016
ENSMUSG00000034563	Ccpg1	-0.553195	0.00844499
ENSMUSG00000033565	Rbfox2	-0.553026	0.0126103
ENSMUSG00000002871	Tpra1	-0.552882	0.0328992
ENSMUSG00000078700	D030028A08Rik	-0.552118	0.00828526
ENSMUSG00000004798	Ulk2	-0.550447	0.0012947
ENSMUSG00000026102	Inpp1	-0.549883	0.00646197
ENSMUSG00000046865	Fbl	-0.548056	0.0106831
ENSMUSG00000055401	Fbxo6	-0.547511	0.0276175
ENSMUSG00000025133	Ints4	-0.546499	0.00297069
ENSMUSG00000037583	Nr0b2	-0.546453	0.0179773
ENSMUSG00000071533	Pcnp	-0.546435	0.0237482
ENSMUSG00000019817	Plagl1	-0.546363	0.0217761
ENSMUSG00000035585	Tsen34	-0.545022	0.00159878
ENSMUSG00000025217	Btrc	-0.544931	0.0122515
ENSMUSG00000001774	Chordc1	-0.543636	0.0071294
ENSMUSG00000027088	Phospho2	-0.543533	0.0314882
ENSMUSG00000034189	Hsdl1	-0.543361	0.00649119
ENSMUSG00000008305	Tle1	-0.543055	0.00865711
ENSMUSG00000040010	Slc7a5	-0.542769	0.000188217
ENSMUSG00000014303	Glis2	-0.541981	0.0170295
ENSMUSG00000035397	Klf16	-0.541681	0.0181322
ENSMUSG00000020056	Ccdc53	-0.541483	0.012604
ENSMUSG00000024350	Dnajc18	-0.53621	0.00919756
ENSMUSG00000054136	Adm2	-0.533833	0.000880014
ENSMUSG00000038302	Lace1	-0.53358	0.0497518
ENSMUSG00000027395	Polr1b	-0.533417	0.00554933
ENSMUSG00000040774	Cept1	-0.531374	0.00805524
ENSMUSG00000032652	Crebl2	-0.522258	0.0113742
ENSMUSG00000002280	Narfl	-0.522203	0.0176726
ENSMUSG00000022742	Cpox	-0.521431	4.91163e-05
ENSMUSG00000023075	Akirin1	-0.521109	0.0321353
ENSMUSG00000031370	Zrsr2	-0.520124	0.0275068
ENSMUSG00000020142	Slc1a4	-0.519928	0.000194755
ENSMUSG00000028676	Srsf10	-0.519251	0.0158163
ENSMUSG00000090150	Acad11	-0.517878	0.00277656
ENSMUSG00000070420	Zscan25	-0.517539	0.0407479
ENSMUSG00000028977	Casz1	-0.517207	0.00570028
ENSMUSG00000044485	Klk1b11	-0.51708	0.0170216
ENSMUSG00000032508	Myd88	-0.516996	0.0398708
ENSMUSG00000020176	Grb10	-0.516231	2.54846e-05
ENSMUSG00000030878	Cdr2	-0.515754	0.0433004
ENSMUSG00000035840	Lysmd3	-0.51471	0.0313602
ENSMUSG00000060373	Hnrnpc	-0.513851	0.000806485
ENSMUSG00000018848	Rars	-0.513325	0.00022605
ENSMUSG00000015757	Ppil4	-0.510912	0.0274115
ENSMUSG00000060862	Zbtb40	-0.510035	0.0394515
ENSMUSG00000042354	Gnl3	-0.509914	0.0253053
ENSMUSG00000035754	Wdr18	-0.50982	0.000722957
ENSMUSG00000040883	Tmem205	-0.505842	0.000645142
ENSMUSG00000079557	March2	-0.505054	0.011328
ENSMUSG00000021959	Lats2	-0.504248	0.0241626
ENSMUSG00000038143	Stox2	-0.501855	0.0183483
ENSMUSG00000047963	Stbd1	-0.500993	0.0363532
ENSMUSG00000022779	Top3b	-0.499708	0.026858
ENSMUSG00000037514	Pank2	-0.49822	0.00343354
ENSMUSG00000008035	Mid1ip1	-0.495554	0.000119049
ENSMUSG00000024563	Smad2	-0.494566	0.0103788
ENSMUSG00000026627	Tmem206	-0.494087	0.020062
ENSMUSG00000017376	Nlk	-0.492764	0.0387951
ENSMUSG00000001785	Pwp1	-0.492108	0.00804155
ENSMUSG00000021252	0610007P14Rik	-0.491459	0.0377427
ENSMUSG00000015342	Xk	-0.488438	0.0259179
ENSMUSG00000031953	Tmem170	-0.487398	0.0187452
ENSMUSG00000031642	Sh3rf1	-0.485643	0.0255242
ENSMUSG00000032386	Trip4	-0.482793	0.00363163
ENSMUSG00000032512	Wdr48	-0.481385	0.0016489
ENSMUSG00000036693	Nop14	-0.479603	0.0101132
ENSMUSG00000057440	Mpp7	-0.479477	0.0444565
ENSMUSG00000030061	Uba3	-0.476756	0.0344092
ENSMUSG00000008090	Fgfrl1	-0.475505	0.0163457
ENSMUSG00000072568	Fam84b	-0.474546	1.12208e-05
ENSMUSG00000052595	A1cf	-0.473368	0.0243709
ENSMUSG00000040738	Ints8	-0.472837	0.016114
ENSMUSG00000047030	Spata2	-0.472641	0.00461227
ENSMUSG00000027188	Pamr1	-0.472327	0.0451256
ENSMUSG00000020962	Gtf2a1	-0.470734	0.0480876
ENSMUSG00000037242	Clic4	-0.470239	0.0406731
ENSMUSG00000029234	Tmem165	-0.470174	0.00513925
ENSMUSG00000025403	Shmt2	-0.470008	2.763e-06
ENSMUSG00000034889	Cactin	-0.469356	0.039731
ENSMUSG00000031700	Gpt2	-0.468317	0.000908907
ENSMUSG00000026754	Golga1	-0.466084	0.00694886
ENSMUSG00000022361	Zhx1	-0.464451	0.02041
ENSMUSG00000022265	Ank	-0.463921	0.00084749
ENSMUSG00000069237	Fam8a1	-0.463231	0.00650536
ENSMUSG00000024160	Spsb3	-0.463164	0.0496397
ENSMUSG00000040016	Ptger3	-0.462911	0.0010949
ENSMUSG00000010608	Rbm25	-0.462712	0.00455109
ENSMUSG00000035007	Rundc1	-0.461113	0.0393519
ENSMUSG00000019189	Rnf145	-0.456424	0.0178072
ENSMUSG00000044066	Cep68	-0.455719	0.0291061
ENSMUSG00000036097	Fam178a	-0.454509	0.0296748
ENSMUSG00000006392	Med8	-0.453228	0.0163573
ENSMUSG00000016940	Kctd2	-0.452789	0.0190017
ENSMUSG00000024036	Slc37a1	-0.451944	0.0493091
ENSMUSG00000005615	Pcyt1a	-0.450335	0.00270292
ENSMUSG00000037720	Tmem33	-0.449642	0.00539823
ENSMUSG00000039242	B3galnt2	-0.44952	0.0217604
ENSMUSG00000053897	Slc39a8	-0.446701	0.0159581
ENSMUSG00000022562	Oplah	-0.446309	0.0375802
ENSMUSG00000026159	Agfg1	-0.442667	0.0145487
ENSMUSG00000041712	Ubr7	-0.442356	0.0291303
ENSMUSG00000039286	Fndc3b	-0.442329	0.00111462
ENSMUSG00000012114	Med15	-0.442123	0.0119008
ENSMUSG00000037926	Ssh2	-0.439966	0.0134397
ENSMUSG00000073563	Csnk1g3	-0.439824	0.0440756
ENSMUSG00000068663	Clec16a	-0.439702	0.00547922
ENSMUSG00000022462	Slc38a2	-0.438717	0.001051
ENSMUSG00000057421	Las1l	-0.438383	0.00698982
ENSMUSG00000026383	Epb4.1l5	-0.438109	0.00218468
ENSMUSG00000042369	Rbm45	-0.436338	0.0434515
ENSMUSG00000001665	Gstt3	-0.435135	0.0105241
ENSMUSG00000038170	Pde4dip	-0.43457	0.00246553
ENSMUSG00000025199	Chuk	-0.43262	0.0269895
ENSMUSG00000036752	Tubb4b	-0.432251	0.0105881
ENSMUSG00000022089	Bin3	-0.431261	0.0485208
ENSMUSG00000026000	Lancl1	-0.43123	0.0360341
ENSMUSG00000025810	Nrp1	-0.429643	0.00295284
ENSMUSG00000051768	Xrcc1	-0.428687	0.0418328
ENSMUSG00000071711	Mpst	-0.428661	0.0177929
ENSMUSG00000024896	Minpp1	-0.426701	0.0113983
ENSMUSG00000025266	Gnl3l	-0.426388	0.00479815
ENSMUSG00000076431	Sox4	-0.4259	0.0301576
ENSMUSG00000010392	Gosr1	-0.425461	0.0095805
ENSMUSG00000027854	Sike1	-0.42527	0.0453339
ENSMUSG00000042426	Dhx29	-0.42366	0.00892721
ENSMUSG00000030513	Pcsk6	-0.422918	0.0110778
ENSMUSG00000030788	Rnf141	-0.421574	0.00205817
ENSMUSG00000035575	Utp6	-0.420592	0.00652725
ENSMUSG00000029994	Anxa4	-0.420291	0.00326029
ENSMUSG00000071662	Polr2g	-0.419817	0.0337474
ENSMUSG00000025220	Mgea5	-0.419115	0.00373671
ENSMUSG00000006010	BC003331	-0.418057	0.010218
ENSMUSG00000027304	Rtf1	-0.417288	0.0425921
ENSMUSG00000034201	Gas2l1	-0.414714	0.00174391
ENSMUSG00000075232	Amd1	-0.414455	0.0361741
ENSMUSG00000033629	Hacd3	-0.413498	0.0145153
ENSMUSG00000034575	Papd7	-0.413146	0.0422668
ENSMUSG00000029752	Asns	-0.412325	0.00353962
ENSMUSG00000025178	Pi4k2a	-0.412154	0.0219585
ENSMUSG00000036270	Edc4	-0.410603	0.00698417
ENSMUSG00000044791	Setd2	-0.410058	0.0038164
ENSMUSG00000024242	Map4k3	-0.40942	0.0297683
ENSMUSG00000031770	Herpud1	-0.409018	0.0108472
ENSMUSG00000027993	Trim2	-0.407619	0.0406467
ENSMUSG00000034525	Ice1	-0.406546	0.0223134
ENSMUSG00000048310	Pskh1	-0.40634	0.0112039
ENSMUSG00000026571	Dcaf6	-0.406264	0.0462661
ENSMUSG00000033706	Smyd5	-0.40589	0.0435518
ENSMUSG00000056537	Rlim	-0.405091	0.0158659
ENSMUSG00000046841	Ckap4	-0.403312	0.0185396
ENSMUSG00000037887	Dusp8	-0.401475	0.0432495
ENSMUSG00000048878	Hexim1	-0.400994	0.0254344
ENSMUSG00000039234	Sec24d	-0.395935	0.00967021
ENSMUSG00000031578	Mak16	-0.395862	0.0388646
ENSMUSG00000007833	Aldh16a1	-0.39489	0.0313225
ENSMUSG00000031434	Morc4	-0.394219	0.0407163
ENSMUSG00000021395	Spin1	-0.393544	0.0289422
ENSMUSG00000037933	Bicd2	-0.393512	0.0395461
ENSMUSG00000045980	Tmem104	-0.393413	0.0110914
ENSMUSG00000047879	Usp14	-0.393303	0.0434568
ENSMUSG00000024479	Mal2	-0.393172	0.0490662
ENSMUSG00000007613	Tgfbr1	-0.392892	0.0342398
ENSMUSG00000035152	Ap2b1	-0.391191	0.000946348
ENSMUSG00000066735	Vkorc1l1	-0.390585	0.0109913
ENSMUSG00000051234	Rnf7	-0.390118	0.0108723
ENSMUSG00000009741	Ubp1	-0.389649	0.00713991
ENSMUSG00000010755	Cars	-0.385487	0.00366682
ENSMUSG00000005204	Senp3	-0.385445	0.0272699
ENSMUSG00000021277	Traf3	-0.385185	0.0122199
ENSMUSG00000035778	Ggta1	-0.384319	0.00367277
ENSMUSG00000033350	Chst2	-0.383251	0.00897811
ENSMUSG00000022010	Tsc22d1	-0.382691	0.00124245
ENSMUSG00000039512	Uhrf1bp1	-0.382673	0.0247912
ENSMUSG00000010453	Kansl3	-0.38191	0.0438733
ENSMUSG00000002660	Clpp	-0.380115	0.00807809
ENSMUSG00000022964	Tmem50b	-0.37972	0.017508
ENSMUSG00000028409	Smu1	-0.3793	0.0296553
ENSMUSG00000028273	Pdlim5	-0.378271	0.0287782
ENSMUSG00000034867	Ankrd27	-0.377339	0.0417667
ENSMUSG00000027864	Ptgfrn	-0.376624	0.0124638
ENSMUSG00000033326	Kdm4a	-0.374926	0.0035017
ENSMUSG00000041025	Iffo2	-0.373706	0.0348591
ENSMUSG00000027828	Ssr3	-0.373247	0.00786376
ENSMUSG00000003135	Cnot11	-0.372966	0.017909
ENSMUSG00000031012	Cask	-0.372901	0.00739063
ENSMUSG00000028430	Nol6	-0.372002	0.00974301
ENSMUSG00000028763	Hspg2	-0.369227	0.0180602
ENSMUSG00000022246	Rai14	-0.368774	0.0318989
ENSMUSG00000028419	Chmp5	-0.36864	0.0459068
ENSMUSG00000001089	Luzp1	-0.368163	0.0150287
ENSMUSG00000036391	Sec24a	-0.367617	0.0307472
ENSMUSG00000025040	Fundc1	-0.367113	0.0364753
ENSMUSG00000033590	Myo5c	-0.366841	0.000785445
ENSMUSG00000022684	Bfar	-0.36635	0.0435913
ENSMUSG00000021629	Slc30a5	-0.365963	0.00620371
ENSMUSG00000032212	Sltm	-0.365903	0.0331351
ENSMUSG00000038766	Gabpb2	-0.365749	0.0285949
ENSMUSG00000031229	Atrx	-0.363583	0.0104442
ENSMUSG00000075706	Gpx4	-0.362577	0.00967705
ENSMUSG00000021840	Mapk1ip1l	-0.362429	0.00924878
ENSMUSG00000024982	Zdhhc6	-0.361353	0.00726446
ENSMUSG00000053436	Mapk14	-0.359517	0.00257163
ENSMUSG00000027365	Trpm7	-0.358901	0.0177697
ENSMUSG00000010205	Raver1	-0.358737	0.0107441
ENSMUSG00000038417	Fig4	-0.358537	0.0296943
ENSMUSG00000046201	Scaf8	-0.358267	0.0204071
ENSMUSG00000035765	Dym	-0.357739	0.00256791
ENSMUSG00000025007	Aldh18a1	-0.356782	7.40744e-05
ENSMUSG00000035495	Tstd2	-0.35661	0.0480367
ENSMUSG00000017802	Fam134c	-0.356419	0.00598022
ENSMUSG00000007411	Mark3	-0.355132	0.031965
ENSMUSG00000023307	March5	-0.353987	0.000773023
ENSMUSG00000038773	Kdm3b	-0.353741	0.0309471
ENSMUSG00000078622	Ccdc47	-0.350567	0.015546
ENSMUSG00000030655	Smg1	-0.350479	0.0340444
ENSMUSG00000042473	Tbc1d8b	-0.349915	0.0477827
ENSMUSG00000039835	Nhsl1	-0.348863	0.024665
ENSMUSG00000019852	Arfgef3	-0.348736	0.0170274
ENSMUSG00000028479	Gne	-0.344392	0.0134146
ENSMUSG00000017831	Rab5a	-0.344263	0.0145192
ENSMUSG00000026142	Rhbdd1	-0.34228	0.00822181
ENSMUSG00000024966	Stip1	-0.342258	0.0271087
ENSMUSG00000038080	Kdm1b	-0.342196	0.00126856
ENSMUSG00000004891	Nes	-0.339418	0.0467559
ENSMUSG00000032570	Atp2c1	-0.33727	0.025444
ENSMUSG00000005836	Gata6	-0.336293	0.0373224
ENSMUSG00000027236	Eif3j1	-0.335418	0.043773
ENSMUSG00000037111	Setd7	-0.335221	0.0244878
ENSMUSG00000032733	Snx33	-0.335205	0.0399354
ENSMUSG00000041313	Slc7a1	-0.334767	0.00817227
ENSMUSG00000043998	Mgat2	-0.334425	0.0022976
ENSMUSG00000010025	Aldh3a2	-0.332614	0.00932848
ENSMUSG00000055319	Sec23ip	-0.332598	0.0263826
ENSMUSG00000022533	Atp13a3	-0.332318	0.0233542
ENSMUSG00000033623	Pcgf3	-0.332249	0.0309046
ENSMUSG00000058997	Vwa8	-0.332106	0.0164867
ENSMUSG00000007029	Vars	-0.331886	0.0029115
ENSMUSG00000036580	Spg20	-0.331563	0.0167541
ENSMUSG00000027357	Crls1	-0.331023	0.0116718
ENSMUSG00000033020	Polr2f	-0.330238	0.0419763
ENSMUSG00000049091	Sephs2	-0.329421	0.00446824
ENSMUSG00000041241	Mul1	-0.328564	0.0413405
ENSMUSG00000027495	Fam210b	-0.327538	0.0129788
ENSMUSG00000041408	Wapal	-0.326677	0.0038765
ENSMUSG00000031608	Galnt7	-0.326001	0.0352485
ENSMUSG00000046352	Gjb2	-0.320892	0.0229065
ENSMUSG00000051695	Pcbp1	-0.319812	0.0209992
ENSMUSG00000048920	Fkrp	-0.318112	0.0373945
ENSMUSG00000025034	Trim8	-0.315634	0.0272077
ENSMUSG00000022905	Kpna1	-0.314721	0.0460457
ENSMUSG00000037896	Rcor1	-0.314452	0.0156753
ENSMUSG00000018076	Med13l	-0.311743	0.0286218
ENSMUSG00000057230	Aak1	-0.311644	0.0195803
ENSMUSG00000024487	Yipf5	-0.311385	0.0206427
ENSMUSG00000003865	Gys1	-0.311276	0.0267369
ENSMUSG00000034560	A230046K03Rik	-0.308536	0.0410366
ENSMUSG00000021819	Zswim8	-0.307536	0.0394572
ENSMUSG00000034343	Ube2f	-0.305971	0.00954904
ENSMUSG00000021824	Ap3m1	-0.303664	0.0102788
ENSMUSG00000027536	Chmp4c	-0.303499	0.0341159
ENSMUSG00000020087	Tysnd1	-0.302301	0.0402181
ENSMUSG00000039428	Tmem135	-0.301066	0.0324468
ENSMUSG00000009566	Fpgs	-0.299902	0.0449787
ENSMUSG00000039230	Tbcd	-0.298663	0.0221774
ENSMUSG00000000184	Ccnd2	-0.297797	0.0310121
ENSMUSG00000022698	Naa50	-0.297351	0.0273569
ENSMUSG00000019731	Slc35e1	-0.297302	0.00403571
ENSMUSG00000051495	Irf2bp2	-0.296714	0.0154302
ENSMUSG00000039523	Cep104	-0.294479	0.0473472
ENSMUSG00000016664	Pacsin2	-0.293807	0.00848854
ENSMUSG00000048833	Slc39a9	-0.293175	0.0149222
ENSMUSG00000000532	Acvr1b	-0.29138	0.0470563
ENSMUSG00000038280	Ostm1	-0.290013	0.0433104
ENSMUSG00000027782	Kpna4	-0.289476	0.0254284
ENSMUSG00000072704	Smim10l1	-0.289318	0.00889748
ENSMUSG00000020282	Rhbdf1	-0.284888	0.0211613
ENSMUSG00000020271	Fbxw11	-0.283547	0.0346448
ENSMUSG00000027889	Ampd2	-0.281854	0.0189009
ENSMUSG00000026867	Gapvd1	-0.280632	0.0475443
ENSMUSG00000036138	Acaa1a	-0.279302	0.011086
ENSMUSG00000022257	Laptm4b	-0.275402	0.041636
ENSMUSG00000035569	Ankrd11	-0.275044	0.0253017
ENSMUSG00000027598	Itch	-0.274091	0.0313395
ENSMUSG00000031960	Aars	-0.273344	0.0467491
ENSMUSG00000026775	Yme1l1	-0.271294	0.0211225
ENSMUSG00000028392	Bspry	-0.270314	0.0329673
ENSMUSG00000038023	Atp6v0a2	-0.269295	0.0159833
ENSMUSG00000001249	Hpn	-0.268404	0.00381961
ENSMUSG00000027519	Rab22a	-0.268142	0.0359354
ENSMUSG00000012117	Dhdds	-0.267709	0.0158784
ENSMUSG00000021910	Nisch	-0.266789	0.0216415
ENSMUSG00000020198	Ap3d1	-0.265824	0.0177579
ENSMUSG00000021096	Ppm1a	-0.26348	0.0213315
ENSMUSG00000079562	Maea	-0.262741	0.034083
ENSMUSG00000020576	Nbas	-0.262424	0.0312285
ENSMUSG00000046329	Slc25a23	-0.257503	0.0355114
ENSMUSG00000074746	Pdzd8	-0.257486	0.0243585
ENSMUSG00000023883	Phf10	-0.257097	0.0356707
ENSMUSG00000016554	Eif3d	-0.255677	0.0166093
ENSMUSG00000025224	Gbf1	-0.24809	0.0122243
ENSMUSG00000026478	Lamc1	-0.246817	0.0298931
ENSMUSG00000027575	Arfgap1	-0.244749	0.0370248
ENSMUSG00000027429	Sec23b	-0.241021	0.0361415
ENSMUSG00000028542	Slc6a9	-0.239568	0.0497156
ENSMUSG00000019877	Serinc1	-0.237585	0.0433732
ENSMUSG00000040354	Mars	-0.232049	0.0171524
ENSMUSG00000000420	Galnt1	-0.228564	0.0323645
ENSMUSG00000002546	Golga2	-0.226301	0.0295193
ENSMUSG00000020483	Dynll2	-0.2223	0.0257228
ENSMUSG00000005823	Gpr108	-0.210832	0.0297844
ENSMUSG00000038976	Ppp1r9b	-0.205975	0.0458142
ENSMUSG00000030058	Copg1	-0.19475	0.0472195
ENSMUSG00000009614	Sardh	0.175958	0.0423173
ENSMUSG00000035027	Map2k2	0.18885	0.0347516
ENSMUSG00000028334	Nans	0.195772	0.0425924
ENSMUSG00000015149	Sirt2	0.198312	0.0447683
ENSMUSG00000035314	Gdpd5	0.201902	0.0307949
ENSMUSG00000022437	Samm50	0.214103	0.0417065
ENSMUSG00000026260	Ndufa10	0.216612	0.0399518
ENSMUSG00000021248	Tmed10	0.218696	0.0238257
ENSMUSG00000022956	Atp5o	0.221846	0.0289705
ENSMUSG00000071659	Hnrnpul2	0.224256	0.0473695
ENSMUSG00000042747	Krtcap2	0.226744	0.00858242
ENSMUSG00000028416	Bag1	0.229877	0.0118043
ENSMUSG00000022551	Cyc1	0.230398	0.0325421
ENSMUSG00000002010	Idh3g	0.234046	0.0311925
ENSMUSG00000081534	Slc48a1	0.235268	0.0234946
ENSMUSG00000031897	Psmb10	0.235459	0.0494171
ENSMUSG00000022450	Ndufa6	0.24033	0.0280982
ENSMUSG00000063882	Uqcrh	0.241609	0.0427357
ENSMUSG00000022564	Grina	0.242694	0.0238108
ENSMUSG00000026816	Gtf3c5	0.243819	0.0392265
ENSMUSG00000101088	1810018F18Rik	0.244688	0.0406183
ENSMUSG00000030224	Strap	0.245134	0.0314861
ENSMUSG00000028080	Lrba	0.245336	0.0473639
ENSMUSG00000009630	Ppp2cb	0.245477	0.0315996
ENSMUSG00000040385	Ppp1ca	0.246115	0.0415213
ENSMUSG00000022614	Lmf2	0.247604	0.0424294
ENSMUSG00000025025	Mxi1	0.252338	0.0460401
ENSMUSG00000026878	Rab14	0.252442	0.0259032
ENSMUSG00000026511	Srp9	0.253425	0.0369152
ENSMUSG00000073702	Rpl31	0.255407	0.0378525
ENSMUSG00000061518	Cox5b	0.257881	0.0243007
ENSMUSG00000000088	Cox5a	0.260231	0.0129681
ENSMUSG00000029781	Fkbp9	0.260723	0.0119888
ENSMUSG00000066306	Numa1	0.265911	0.0354064
ENSMUSG00000078429	Ctdsp2	0.268033	0.0162073
ENSMUSG00000038803	Ost4	0.268473	0.0460632
ENSMUSG00000028809	Srrm1	0.270631	0.0328962
ENSMUSG00000056851	Pcbp2	0.271358	0.0302479
ENSMUSG00000038462	Uqcrfs1	0.271935	0.0262354
ENSMUSG00000023106	Denr	0.27197	0.0404696
ENSMUSG00000030588	Yif1b	0.272028	0.0135931
ENSMUSG00000030763	Lcmt1	0.272263	0.024485
ENSMUSG00000042572	Ube2q1	0.272397	0.0279341
ENSMUSG00000041697	Cox6a1	0.272977	0.015631
ENSMUSG00000044393	Dsg2	0.274776	0.0367387
ENSMUSG00000024042	Sik1	0.2752	0.0454856
ENSMUSG00000006673	Qrich1	0.275369	0.0433405
ENSMUSG00000014313	Cox6c	0.27577	0.0267717
ENSMUSG00000023973	Cnpy3	0.276809	0.0444354
ENSMUSG00000016256	Ctsz	0.278049	0.045667
ENSMUSG00000022185	Acin1	0.278574	0.0247533
ENSMUSG00000066357	Wdr6	0.2786	0.0448627
ENSMUSG00000038712	Fam63a	0.279377	0.00553677
ENSMUSG00000025508	Rplp2	0.280248	0.0463114
ENSMUSG00000020523	Fam114a2	0.280722	0.0250953
ENSMUSG00000020919	Stat5b	0.283581	0.0463975
ENSMUSG00000038604	Fam65a	0.283639	0.0214338
ENSMUSG00000036372	Tmem258	0.28393	0.0370917
ENSMUSG00000029642	Polr1d	0.284673	0.028562
ENSMUSG00000028756	Pink1	0.285195	0.00750595
ENSMUSG00000026087	Mrpl30	0.287905	0.0182632
ENSMUSG00000033751	Gadd45gip1	0.288031	0.0462925
ENSMUSG00000002332	Dhrs1	0.289311	0.0246109
ENSMUSG00000034875	Nudt19	0.293572	0.0255939
ENSMUSG00000033701	Acbd6	0.294594	0.0493827
ENSMUSG00000040952	Rps19	0.29482	0.0248199
ENSMUSG00000032410	Xrn1	0.295419	0.0485118
ENSMUSG00000034300	Fam53c	0.295952	0.0422907
ENSMUSG00000028910	Mecr	0.296053	0.0146724
ENSMUSG00000019810	Fuca2	0.29609	0.00931202
ENSMUSG00000026335	Pam	0.296707	0.0433969
ENSMUSG00000084786	Ubl5	0.297049	0.0145681
ENSMUSG00000073725	Lmbrd1	0.29855	0.0390707
ENSMUSG00000030286	Emc3	0.299137	0.0345915
ENSMUSG00000020457	Drg1	0.299495	0.0223173
ENSMUSG00000027010	Slc25a12	0.301345	0.0318254
ENSMUSG00000033128	Gga1	0.302745	0.0109225
ENSMUSG00000064127	Med14	0.304384	0.0153318
ENSMUSG00000067288	Rps28	0.305641	0.00308219
ENSMUSG00000041341	Atg2b	0.308695	0.0347884
ENSMUSG00000001056	Nhp2	0.310171	0.0367874
ENSMUSG00000057406	Whsc1	0.312418	0.0403352
ENSMUSG00000019777	Hdac2	0.312708	0.0393858
ENSMUSG00000015671	Psma2	0.314059	0.0330986
ENSMUSG00000004044	Ptrf	0.314617	0.0429514
ENSMUSG00000038084	Opa1	0.316352	0.0245232
ENSMUSG00000078676	Casc3	0.318447	0.0282083
ENSMUSG00000025158	Rfng	0.321837	0.0230655
ENSMUSG00000038374	Rbm8a	0.322666	0.0426136
ENSMUSG00000053646	Plxnb1	0.323201	0.0456551
ENSMUSG00000055943	Emc7	0.323509	0.0173374
ENSMUSG00000018909	Arrb1	0.324324	0.0193836
ENSMUSG00000105987	RP23-110C17.2	0.325379	0.00558782
ENSMUSG00000002996	Hbp1	0.326107	0.034737
ENSMUSG00000064215	Ifi27	0.329998	0.0215774
ENSMUSG00000033918	Parl	0.330723	0.0270112
ENSMUSG00000052369	Tmem106c	0.33233	0.0295875
ENSMUSG00000045817	Zfp36l2	0.333386	0.0156932
ENSMUSG00000067873	Htatsf1	0.333426	0.0113157
ENSMUSG00000019782	Rwdd1	0.333759	0.0203737
ENSMUSG00000047714	Ppp1r2	0.334638	0.0309129
ENSMUSG00000019494	Cops6	0.335292	0.00272464
ENSMUSG00000017009	Sdc4	0.335813	0.00331971
ENSMUSG00000015647	Lama5	0.336918	0.0464556
ENSMUSG00000034868	Myl12b	0.336956	0.0100071
ENSMUSG00000064289	Tank	0.33862	0.0253398
ENSMUSG00000045128	Rpl18a	0.338738	0.0314611
ENSMUSG00000046434	Hnrnpa1	0.339156	0.0372201
ENSMUSG00000027298	Tyro3	0.339897	0.0352111
ENSMUSG00000060475	Wtap	0.34116	0.0263559
ENSMUSG00000023367	Tmem176a	0.341222	0.0223959
ENSMUSG00000029470	P2rx4	0.34225	0.0272894
ENSMUSG00000024858	Adrbk1	0.342528	0.00567449
ENSMUSG00000028954	Nub1	0.342896	0.0238609
ENSMUSG00000028639	Ybx1	0.343017	0.0468426
ENSMUSG00000035735	Dagla	0.344688	0.0169357
ENSMUSG00000021009	Ptpn21	0.344989	0.00786501
ENSMUSG00000033767	D930015E06Rik	0.345047	0.0277527
ENSMUSG00000001127	Araf	0.345645	0.0352049
ENSMUSG00000028911	Srsf4	0.34621	0.0441458
ENSMUSG00000031808	Slc27a1	0.349858	0.03658
ENSMUSG00000039967	Zfp292	0.350953	0.0407087
ENSMUSG00000035413	Tmem98	0.353064	0.0244643
ENSMUSG00000027810	Eif2a	0.354406	0.01609
ENSMUSG00000000567	Sox9	0.354456	0.0398766
ENSMUSG00000043003	Rasef	0.355074	0.0380268
ENSMUSG00000004788	Eif2b2	0.356782	0.00426621
ENSMUSG00000090035	Galnt4	0.357715	0.0446515
ENSMUSG00000044026	Slc35g1	0.359181	0.0243078
ENSMUSG00000002031	Ift46	0.360404	0.0229362
ENSMUSG00000046330	Rpl37a	0.360695	0.0477952
ENSMUSG00000032060	Cryab	0.362006	0.00217696
ENSMUSG00000024052	Lpin2	0.362226	0.0482995
ENSMUSG00000020844	Nxn	0.362578	0.0467702
ENSMUSG00000022865	Cxadr	0.362974	0.0459703
ENSMUSG00000002129	Sf3a1	0.364116	0.0123786
ENSMUSG00000028673	Fuca1	0.365334	0.00968196
ENSMUSG00000033306	Lpp	0.365928	0.0227396
ENSMUSG00000025509	Pnpla2	0.367272	0.00490584
ENSMUSG00000017386	Traf4	0.367476	0.0154088
ENSMUSG00000046432	Ngfrap1	0.367969	0.047624
ENSMUSG00000024104	Fam21	0.36904	0.0268514
ENSMUSG00000037740	Mrps26	0.369579	0.0189664
ENSMUSG00000041815	Poldip3	0.369696	0.00684608
ENSMUSG00000038893	Fam117a	0.369724	0.0269605
ENSMUSG00000062352	Itgb1bp1	0.37027	0.0469483
ENSMUSG00000023027	Atf1	0.370437	0.0268996
ENSMUSG00000028556	Dock7	0.370784	0.0215942
ENSMUSG00000032178	Ilf3	0.371382	0.0145559
ENSMUSG00000071415	Rpl23	0.374014	0.0426759
ENSMUSG00000020265	Sumo3	0.374143	0.0021618
ENSMUSG00000085208	Brip1os	0.374685	0.0423888
ENSMUSG00000029686	Cul1	0.374698	0.0084953
ENSMUSG00000035847	Ids	0.376411	0.043754
ENSMUSG00000039483	Asb6	0.37843	0.041188
ENSMUSG00000002870	Mcm2	0.379994	0.0456297
ENSMUSG00000042410	Agps	0.380133	0.0240799
ENSMUSG00000066152	Slc31a2	0.380383	0.0491902
ENSMUSG00000079641	Rpl39	0.382608	0.00115663
ENSMUSG00000028603	Scp2	0.382825	0.0104506
ENSMUSG00000028165	Cisd2	0.383193	0.0147841
ENSMUSG00000071647	Eml3	0.384337	0.0359082
ENSMUSG00000002233	Rhoc	0.387438	0.0324136
ENSMUSG00000024683	Mrpl16	0.388186	0.0389697
ENSMUSG00000038371	Sbf2	0.39017	0.0128846
ENSMUSG00000031955	Bcar1	0.391265	0.01075
ENSMUSG00000028382	Ptbp3	0.394866	0.0193326
ENSMUSG00000034708	Grn	0.39584	0.0021143
ENSMUSG00000021967	Mrpl57	0.396618	0.0329734
ENSMUSG00000024070	Prkd3	0.398577	0.0265611
ENSMUSG00000026153	Fam135a	0.39867	0.0448325
ENSMUSG00000026914	Psmd14	0.405935	0.0136589
ENSMUSG00000037971	1110032A03Rik	0.406507	0.0438268
ENSMUSG00000015749	Anp32e	0.408685	0.025002
ENSMUSG00000062478	Ctrc	0.408919	0.00379744
ENSMUSG00000106106	Rn18s-rs5	0.40922	0.00125363
ENSMUSG00000059456	Ptk2b	0.409477	0.00583119
ENSMUSG00000024856	Cdk2ap2	0.410605	0.00455882
ENSMUSG00000024054	Smchd1	0.41123	0.0117213
ENSMUSG00000030067	Foxp1	0.411818	0.00124998
ENSMUSG00000091537	Tma7	0.413097	0.00758886
ENSMUSG00000027639	Samhd1	0.413726	0.0151248
ENSMUSG00000001151	Pcnt	0.415064	0.0444029
ENSMUSG00000020883	Fbxl20	0.416444	0.00279817
ENSMUSG00000022949	Clic6	0.417242	0.0184499
ENSMUSG00000023572	Ccndbp1	0.417618	0.0432852
ENSMUSG00000034312	Iqsec1	0.424073	0.000938382
ENSMUSG00000026385	Dbi	0.425559	0.000100072
ENSMUSG00000028138	Adh5	0.425732	0.00144761
ENSMUSG00000037370	Enpp1	0.426031	0.0312435
ENSMUSG00000015937	H2afy	0.427136	0.0108303
ENSMUSG00000031605	Klhl2	0.427563	0.040117
ENSMUSG00000028857	Tmem222	0.428371	0.0367696
ENSMUSG00000017548	Suz12	0.430021	0.00508727
ENSMUSG00000056666	Retsat	0.431873	0.0249949
ENSMUSG00000022791	Tnk2	0.433085	0.00110837
ENSMUSG00000028914	Casp9	0.433923	6.63008e-06
ENSMUSG00000028672	Hmgcl	0.435597	0.0448199
ENSMUSG00000017631	Abr	0.437133	0.0135251
ENSMUSG00000031402	Mpp1	0.437487	0.0453626
ENSMUSG00000024251	Thada	0.43811	0.0429998
ENSMUSG00000020393	Kremen1	0.441306	0.0177433
ENSMUSG00000027133	Nop10	0.44246	0.0179528
ENSMUSG00000060636	Rpl35a	0.442598	0.000242903
ENSMUSG00000024538	Ppic	0.445282	0.00134672
ENSMUSG00000028291	Akirin2	0.445369	0.040201
ENSMUSG00000038388	Mpp6	0.446417	0.000639978
ENSMUSG00000015291	Gdi1	0.447239	0.0219953
ENSMUSG00000005893	Nr2c2	0.450073	0.00640301
ENSMUSG00000003778	Brd8	0.450366	0.0305794
ENSMUSG00000042390	Gatad2b	0.450579	0.00318072
ENSMUSG00000014905	Dnajb9	0.451841	0.0128275
ENSMUSG00000001672	Marveld3	0.452012	0.0430843
ENSMUSG00000049299	Trappc1	0.452964	0.0187917
ENSMUSG00000036948	BC037034	0.453642	0.019809
ENSMUSG00000047412	Zbtb44	0.454868	0.00556757
ENSMUSG00000070348	Ccnd1	0.455474	0.0156248
ENSMUSG00000046836	Brox	0.455872	0.0297547
ENSMUSG00000029629	Phf14	0.457547	0.0152409
ENSMUSG00000006906	Stambp	0.457581	0.0272554
ENSMUSG00000043760	Pkhd1	0.458617	0.0212783
ENSMUSG00000025609	Mkln1	0.458792	0.000946025
ENSMUSG00000030822	Prr14	0.459552	0.0115483
ENSMUSG00000041453	Rpl21	0.462073	0.00176438
ENSMUSG00000019659	Ccdc12	0.46267	0.0305782
ENSMUSG00000024184	Pdia2	0.462862	0.0184753
ENSMUSG00000057092	Fxyd3	0.463147	0.0166848
ENSMUSG00000070803	Cited4	0.463346	0.0405472
ENSMUSG00000039661	Dusp26	0.464761	0.0190789
ENSMUSG00000049775	Tmsb4x	0.465023	0.0229468
ENSMUSG00000025466	Fuom	0.467387	0.0180755
ENSMUSG00000032407	U2surp	0.467557	0.00953466
ENSMUSG00000033845	Mrpl15	0.467689	0.00158657
ENSMUSG00000035642	Aamdc	0.468774	0.0371566
ENSMUSG00000022378	Fam49b	0.473328	0.022896
ENSMUSG00000026827	Gpd2	0.4745	0.00285923
ENSMUSG00000058546	Rpl23a	0.474647	0.000131824
ENSMUSG00000003617	Cp	0.475759	0.0397768
ENSMUSG00000001098	Kctd10	0.47605	0.00651571
ENSMUSG00000041360	D19Bwg1357e	0.476462	0.00725343
ENSMUSG00000032231	Anxa2	0.477092	0.0201902
ENSMUSG00000037643	Prkci	0.477415	0.0210988
ENSMUSG00000057897	Camk2b	0.478314	0.000500991
ENSMUSG00000019518	Ap4m1	0.480213	0.00272396
ENSMUSG00000006356	Crip2	0.48131	0.0294252
ENSMUSG00000042133	Ppig	0.481458	0.00897172
ENSMUSG00000019461	Plscr3	0.48313	0.0283018
ENSMUSG00000067995	Gtf2f2	0.484094	0.0477377
ENSMUSG00000063856	Gpx1	0.484416	0.000147681
ENSMUSG00000067370	B3galt4	0.485014	0.0301583
ENSMUSG00000000568	Hnrnpd	0.485701	0.00341432
ENSMUSG00000032336	Nptn	0.486012	0.0034578
ENSMUSG00000026600	Soat1	0.486525	0.0288726
ENSMUSG00000052062	Pard3b	0.48708	0.0267496
ENSMUSG00000031683	Lsm6	0.488747	0.00819794
ENSMUSG00000042541	Shfm1	0.489865	0.00147523
ENSMUSG00000017421	Zfp207	0.491392	0.00272108
ENSMUSG00000073155	1810058I24Rik	0.491887	0.0106606
ENSMUSG00000044788	Fads6	0.492161	0.00217306
ENSMUSG00000028064	Sema4a	0.496146	0.0102033
ENSMUSG00000026576	Atp1b1	0.49685	0.0288955
ENSMUSG00000023952	Gtpbp2	0.497589	0.0401676
ENSMUSG00000051306	Usp42	0.498121	0.046961
ENSMUSG00000046658	Zfp316	0.49937	0.0255761
ENSMUSG00000038838	Vars2	0.499959	0.00569604
ENSMUSG00000058690	Ccser2	0.500252	0.00533379
ENSMUSG00000038260	Trpm4	0.501784	0.00184557
ENSMUSG00000036169	Sostdc1	0.507751	0.0396848
ENSMUSG00000028292	Rars2	0.508541	0.0374787
ENSMUSG00000022136	Dnajc3	0.5087	0.0182301
ENSMUSG00000029730	Mcm7	0.509368	0.041609
ENSMUSG00000018999	Slc35b4	0.511814	0.0325009
ENSMUSG00000046311	Zfp62	0.513793	0.0385434
ENSMUSG00000014668	Chfr	0.514031	0.0279918
ENSMUSG00000024789	Jak2	0.51511	0.00614027
ENSMUSG00000065922	n-R5-8s1	0.515431	0.044931
ENSMUSG00000062012	Zfp13	0.51684	0.0496404
ENSMUSG00000030967	Zranb1	0.517145	0.00642737
ENSMUSG00000056941	Commd7	0.521631	0.0184645
ENSMUSG00000086968	4933431E20Rik	0.525717	0.0309138
ENSMUSG00000024384	Iws1	0.527551	0.0343442
ENSMUSG00000028568	Btf3l4	0.528085	0.0281232
ENSMUSG00000045005	Fzd5	0.529038	0.0225692
ENSMUSG00000034220	Gpc1	0.529814	0.000376596
ENSMUSG00000040296	Ddx58	0.530099	0.03306
ENSMUSG00000027341	Tmem230	0.531359	0.0305167
ENSMUSG00000078566	Bnip3	0.532197	0.0291495
ENSMUSG00000022106	Rcbtb2	0.532829	0.0206176
ENSMUSG00000022559	Fbxl6	0.533102	0.00567171
ENSMUSG00000024907	Gal	0.533136	0.0310051
ENSMUSG00000028919	Arhgef19	0.538051	0.00223266
ENSMUSG00000059474	Mbtd1	0.538864	0.00434042
ENSMUSG00000064037	Gpn1	0.538967	0.0162438
ENSMUSG00000030605	Mfge8	0.540106	8.13905e-05
ENSMUSG00000021253	Tgfb3	0.541295	0.0265731
ENSMUSG00000021211	Akr1c12	0.542515	0.0285701
ENSMUSG00000020057	Dram1	0.542746	0.0443084
ENSMUSG00000041264	Uspl1	0.542886	0.0355862
ENSMUSG00000021392	Nol8	0.543527	0.0194852
ENSMUSG00000066148	Prpf4	0.544699	0.0411985
ENSMUSG00000023990	Tfeb	0.544963	0.048967
ENSMUSG00000002603	Tgfb1	0.546256	0.0324241
ENSMUSG00000031783	Polr2c	0.546535	0.0360673
ENSMUSG00000031877	Ces2g	0.548323	0.0225212
ENSMUSG00000038909	Kat7	0.549524	0.000485326
ENSMUSG00000043587	Pxylp1	0.550195	0.00961845
ENSMUSG00000024614	Tmx3	0.551028	0.0291073
ENSMUSG00000049606	Zfp644	0.557087	0.0252891
ENSMUSG00000036181	Hist1h1c	0.558184	0.00159273
ENSMUSG00000018433	Nol11	0.558546	0.0123527
ENSMUSG00000025920	Stau2	0.558844	0.0100823
ENSMUSG00000060802	B2m	0.561087	0.00779929
ENSMUSG00000028399	Ptprd	0.561645	0.0358461
ENSMUSG00000026544	Dusp23	0.562057	0.0497397
ENSMUSG00000026380	Tfcp2l1	0.562543	0.0197536
ENSMUSG00000026987	Baz2b	0.563536	0.00563523
ENSMUSG00000029111	Nelfa	0.564476	0.0103214
ENSMUSG00000056978	Hamp2	0.565531	3.01159e-06
ENSMUSG00000026977	March7	0.565669	0.0209461
ENSMUSG00000020134	Peli1	0.56635	0.0121126
ENSMUSG00000027427	Polr3f	0.568017	0.00782512
ENSMUSG00000040482	Dxo	0.571263	0.032571
ENSMUSG00000040410	Fbxl4	0.573167	0.00775165
ENSMUSG00000033060	Lmo7	0.574944	0.015453
ENSMUSG00000027605	Acss2	0.575721	0.0255227
ENSMUSG00000038894	Irs2	0.57662	0.045372
ENSMUSG00000037965	Zc3h7a	0.5775	0.00461965
ENSMUSG00000041841	Rpl37	0.578363	0.000973058
ENSMUSG00000027300	Ubox5	0.579198	0.0363638
ENSMUSG00000008958	Vps72	0.57945	0.00900529
ENSMUSG00000002329	Mdp1	0.579715	0.0149208
ENSMUSG00000070003	Ssbp4	0.580108	0.00906864
ENSMUSG00000079037	Prnp	0.580583	0.0303293
ENSMUSG00000096054	Syne1	0.581447	0.0375353
ENSMUSG00000026281	Dtymk	0.585542	0.0272963
ENSMUSG00000025867	Cplx2	0.585688	0.00975128
ENSMUSG00000024045	Akap8	0.586643	0.00771158
ENSMUSG00000040274	Cdk6	0.587243	0.00221641
ENSMUSG00000037071	Scd1	0.587418	0.009795
ENSMUSG00000046962	Zbtb21	0.588236	0.0208365
ENSMUSG00000010080	Epn3	0.589861	0.00224992
ENSMUSG00000031626	Sorbs2	0.590999	7.64721e-05
ENSMUSG00000037552	Plekhg2	0.592277	0.0329014
ENSMUSG00000084319	Tpt1-ps3	0.592358	0.00135296
ENSMUSG00000020032	Nuak1	0.592812	0.00179779
ENSMUSG00000043629	1700019D03Rik	0.593155	0.0156699
ENSMUSG00000022889	Mrpl39	0.594367	0.00108674
ENSMUSG00000057069	Ero1lb	0.594757	0.0378005
ENSMUSG00000027808	Serp1	0.596803	0.020045
ENSMUSG00000030512	Snrpa1	0.59814	0.0184598
ENSMUSG00000052117	D630039A03Rik	0.599732	0.0133935
ENSMUSG00000031337	Mtm1	0.60169	0.0221689
ENSMUSG00000063049	Ing2	0.602266	0.0251652
ENSMUSG00000060216	Arrb2	0.604174	0.042793
ENSMUSG00000071654	Uqcc3	0.604695	0.00659741
ENSMUSG00000027510	Rbm38	0.604867	0.0279137
ENSMUSG00000035671	Zswim4	0.604948	0.0164413
ENSMUSG00000027610	Gss	0.605522	0.0142796
ENSMUSG00000029554	Mad1l1	0.607586	0.033892
ENSMUSG00000040430	Pitpnc1	0.609745	0.0113941
ENSMUSG00000021998	Lcp1	0.609835	4.0712e-05
ENSMUSG00000034648	Lrrn1	0.612103	9.65024e-05
ENSMUSG00000036565	Ttyh3	0.616133	0.00126402
ENSMUSG00000015672	Mrpl32	0.618901	0.0427058
ENSMUSG00000018001	Cyth3	0.619006	0.00915719
ENSMUSG00000020790	Ankfy1	0.619017	0.000195721
ENSMUSG00000087138	Gm15545	0.619385	0.0406037
ENSMUSG00000021843	Ktn1	0.619638	6.11389e-05
ENSMUSG00000031155	Pim2	0.62169	0.0328203
ENSMUSG00000040105	Ppapdc2	0.623756	0.00754602
ENSMUSG00000062519	Zfp398	0.623989	0.0359027
ENSMUSG00000029346	Srrd	0.624428	0.0209569
ENSMUSG00000037376	Trmt6	0.625379	0.0052483
ENSMUSG00000031403	Dkc1	0.625823	0.00424483
ENSMUSG00000026782	Abi2	0.626756	0.0225029
ENSMUSG00000021981	Cab39l	0.62891	0.00113357
ENSMUSG00000026857	Ntmt1	0.629896	0.0231761
ENSMUSG00000047379	B4gat1	0.636076	0.00927118
ENSMUSG00000033386	Frrs1	0.636282	0.0182881
ENSMUSG00000034768	Asb16	0.637603	0.00924745
ENSMUSG00000026037	Orc2	0.641064	0.0107872
ENSMUSG00000032898	Fbxo21	0.641515	0.00126872
ENSMUSG00000004383	Large	0.643083	0.00217453
ENSMUSG00000028044	Cks1b	0.6443	0.0247025
ENSMUSG00000031516	Dctn6	0.644943	0.00686423
ENSMUSG00000002307	Daxx	0.647021	0.00607558
ENSMUSG00000034416	Pkd1l2	0.647177	0.0305266
ENSMUSG00000045409	Trim39	0.648414	0.0401545
ENSMUSG00000075702	Selm	0.649268	0.000475253
ENSMUSG00000037007	Zfp113	0.651096	0.0476037
ENSMUSG00000033364	Usp37	0.653768	0.0222966
ENSMUSG00000055114	Anxa13	0.65459	0.0200433
ENSMUSG00000028245	Nsmaf	0.655554	0.0054153
ENSMUSG00000022898	Dscr3	0.656048	0.0222659
ENSMUSG00000097493	9930014A18Rik	0.657398	0.0445146
ENSMUSG00000039968	Rsbn1l	0.658423	0.0068358
ENSMUSG00000072582	Ptrh2	0.660257	0.018115
ENSMUSG00000000296	Tpd52l1	0.660964	0.00355433
ENSMUSG00000045411	2410002F23Rik	0.664417	0.0438899
ENSMUSG00000008206	Cers4	0.666448	0.00387398
ENSMUSG00000053604	Rpia	0.671655	0.0175383
ENSMUSG00000063895	Nupl1	0.672235	0.00601361
ENSMUSG00000074890	Lcmt2	0.673639	0.0199458
ENSMUSG00000037419	Endod1	0.674695	0.0112601
ENSMUSG00000076437	2700094K13Rik	0.678272	0.0233862
ENSMUSG00000056124	B4galt6	0.680255	0.00461971
ENSMUSG00000030257	Srgap3	0.680532	0.0167286
ENSMUSG00000071266	Zfp946	0.681841	0.0466893
ENSMUSG00000015711	Prune	0.684778	0.0120845
ENSMUSG00000067212	H2-T23	0.685085	0.0199722
ENSMUSG00000071757	Zhx2	0.687429	0.0118604
ENSMUSG00000003812	Dnase2a	0.687958	0.00401847
ENSMUSG00000000295	Hddc2	0.690678	0.00757808
ENSMUSG00000035237	Lcat	0.693375	0.0329373
ENSMUSG00000034422	Parp14	0.694935	0.0190751
ENSMUSG00000057367	Birc2	0.698222	0.00510874
ENSMUSG00000031537	Ikbkb	0.698848	0.00257387
ENSMUSG00000030649	Anapc15	0.6999	0.0421609
ENSMUSG00000040785	Ttc3	0.706427	9.20585e-05
ENSMUSG00000017765	Slc12a4	0.712525	0.0277035
ENSMUSG00000029513	Prkab1	0.713111	0.00105012
ENSMUSG00000078439	Smim24	0.714768	0.00142966
ENSMUSG00000022673	Mcm4	0.716936	0.0179512
ENSMUSG00000026565	Pou2f1	0.718675	0.00147486
ENSMUSG00000001943	Vsig2	0.718798	0.00202407
ENSMUSG00000029094	Afap1	0.718832	0.0309725
ENSMUSG00000041143	Tmco4	0.720193	0.00243388
ENSMUSG00000025089	Gfra1	0.720329	0.0380664
ENSMUSG00000094870	Zfp131	0.720984	0.000388804
ENSMUSG00000001305	Rrp15	0.721013	0.0290599
ENSMUSG00000030739	Myh14	0.7211	0.000216192
ENSMUSG00000020956	Dtd2	0.722899	0.0455733
ENSMUSG00000025538	Sumf2	0.723258	0.0482807
ENSMUSG00000022885	St6gal1	0.729055	0.0482501
ENSMUSG00000036983	Tfb1m	0.730355	0.0254095
ENSMUSG00000028108	Ecm1	0.731728	0.0445491
ENSMUSG00000000740	Rpl13	0.732553	0.000463736
ENSMUSG00000032035	Ets1	0.732769	0.00264104
ENSMUSG00000040446	Rprd1a	0.736464	0.0368243
ENSMUSG00000042225	Ammecr1	0.737298	0.0481436
ENSMUSG00000061666	Gdpd1	0.738532	0.0015607
ENSMUSG00000026034	Clk1	0.74085	0.0137296
ENSMUSG00000034235	Usp54	0.741847	0.000369685
ENSMUSG00000020677	Ddx52	0.745106	0.000665279
ENSMUSG00000028863	Meaf6	0.746614	0.0294472
ENSMUSG00000026479	Lamc2	0.748763	0.0218174
ENSMUSG00000042302	Ehbp1	0.750123	0.0376964
ENSMUSG00000034610	Zcchc11	0.754132	0.00180942
ENSMUSG00000046157	Tmem229b	0.755058	0.0462262
ENSMUSG00000020325	Fstl3	0.755114	0.00044717
ENSMUSG00000026355	Mcm6	0.756951	0.00849729
ENSMUSG00000032114	Slc37a4	0.757317	0.00234235
ENSMUSG00000032092	Mpzl2	0.75741	0.00305808
ENSMUSG00000028140	Mrpl9	0.758489	0.000113837
ENSMUSG00000030342	Cd9	0.76627	0.000575446
ENSMUSG00000031381	Piga	0.76663	0.00255741
ENSMUSG00000032359	Ctsh	0.767863	0.00220997
ENSMUSG00000039607	Rbms3	0.768109	0.044674
ENSMUSG00000022109	Med4	0.768218	0.0177369
ENSMUSG00000020572	Nampt	0.768693	0.00117132
ENSMUSG00000029761	Cald1	0.771023	0.000690696
ENSMUSG00000038622	Med30	0.77307	0.0171037
ENSMUSG00000027381	Bcl2l11	0.774201	0.00618968
ENSMUSG00000038059	Smim3	0.774701	0.00319379
ENSMUSG00000038534	Osbpl7	0.779059	0.0353882
ENSMUSG00000042331	Specc1	0.781259	0.0466151
ENSMUSG00000022292	Rrm2b	0.786409	0.0107271
ENSMUSG00000023039	Krt7	0.786844	0.0161148
ENSMUSG00000036890	Gtdc1	0.788123	0.0268742
ENSMUSG00000042185	Nfrkb	0.789447	0.0141525
ENSMUSG00000024986	Hhex	0.790305	0.041499
ENSMUSG00000056737	Capg	0.791358	0.0392746
ENSMUSG00000034442	Trmt5	0.793932	0.0435355
ENSMUSG00000001082	Mfsd10	0.794687	0.010563
ENSMUSG00000059149	Mfsd4	0.795341	0.000211901
ENSMUSG00000059669	Taf1b	0.795676	0.0180494
ENSMUSG00000016552	Foxred2	0.796569	0.000342265
ENSMUSG00000001348	Acp5	0.798487	0.0155987
ENSMUSG00000030102	Itpr1	0.798503	0.000456489
ENSMUSG00000031167	Rbm3	0.799766	0.00153021
ENSMUSG00000038005	2700029M09Rik	0.801117	0.0050201
ENSMUSG00000028843	Sh3bgrl3	0.802458	3.88533e-05
ENSMUSG00000022508	Bcl6	0.802553	0.014093
ENSMUSG00000049493	Pls1	0.803359	0.00362518
ENSMUSG00000047022	Mipol1	0.804747	0.0446242
ENSMUSG00000024074	Crim1	0.805848	0.00196399
ENSMUSG00000020064	Herc4	0.807443	0.000985604
ENSMUSG00000027422	Rrbp1	0.80795	1.85796e-05
ENSMUSG00000023909	Paqr4	0.808369	0.00950645
ENSMUSG00000026578	Ccdc181	0.810678	0.0072162
ENSMUSG00000042155	Klhl23	0.812677	0.0471797
ENSMUSG00000038178	Slc43a2	0.817155	0.0111106
ENSMUSG00000040928	S100pbp	0.818249	0.0215
ENSMUSG00000001156	Mxd1	0.81882	0.00121538
ENSMUSG00000033722	BC034090	0.819724	0.000648844
ENSMUSG00000001518	Itfg2	0.82177	0.00175874
ENSMUSG00000047617	BC029214	0.824107	0.0212523
ENSMUSG00000028693	Nasp	0.8247	0.00927742
ENSMUSG00000032551	1110059G10Rik	0.826043	0.0379884
ENSMUSG00000005087	Cd44	0.82703	0.023986
ENSMUSG00000029401	Rilpl2	0.82723	0.0240961
ENSMUSG00000074088	Snrnp40	0.828517	0.00351789
ENSMUSG00000035024	Ncapd3	0.830039	0.0156317
ENSMUSG00000051255	Gm6563	0.830193	0.0181207
ENSMUSG00000039231	Suv39h1	0.840701	0.0326189
ENSMUSG00000051169	Rpusd3	0.840756	0.0457913
ENSMUSG00000032076	Cadm1	0.84186	0.000856244
ENSMUSG00000074466	Gm15417	0.844906	0.00746226
ENSMUSG00000041147	Brca2	0.847437	0.0448543
ENSMUSG00000002625	Akap8l	0.848287	0.0126144
ENSMUSG00000030423	Pop4	0.849426	0.0374706
ENSMUSG00000027792	Bche	0.850337	4.02477e-05
ENSMUSG00000022023	Wbp4	0.852415	0.000230324
ENSMUSG00000053684	BC048403	0.855508	0.00680894
ENSMUSG00000027801	Tm4sf4	0.858325	0.000354685
ENSMUSG00000019124	Scrn1	0.859711	0.0400609
ENSMUSG00000035640	Cbarp	0.864124	0.0443436
ENSMUSG00000037960	1110007C09Rik	0.868082	0.00432691
ENSMUSG00000021587	Pcsk1	0.869795	0.00672483
ENSMUSG00000030509	Asb7	0.874389	0.000612617
ENSMUSG00000004085	Zak	0.877798	0.00136352
ENSMUSG00000023147	Wrb	0.882838	0.00466406
ENSMUSG00000020770	Unk	0.882918	0.00211211
ENSMUSG00000079523	Tmsb10	0.884902	0.0103325
ENSMUSG00000074754	Gm561	0.887785	0.00317749
ENSMUSG00000026975	Dph7	0.889567	0.0357069
ENSMUSG00000032300	1700017B05Rik	0.892432	0.00277779
ENSMUSG00000036856	Wnt4	0.894132	0.0381654
ENSMUSG00000090394	4930523C07Rik	0.895537	0.00438462
ENSMUSG00000000552	Zfp385a	0.895999	0.0272699
ENSMUSG00000041375	Ccdc9	0.896872	2.14794e-05
ENSMUSG00000066880	Zfp617	0.904715	0.0216444
ENSMUSG00000031827	Cotl1	0.905755	0.00945735
ENSMUSG00000003970	Rpl8	0.915528	0.000469868
ENSMUSG00000063889	Crem	0.918073	0.00582497
ENSMUSG00000022766	Serpind1	0.920684	0.0409174
ENSMUSG00000074207	Adh1	0.921826	0.000115249
ENSMUSG00000041261	Car8	0.921881	0.000189914
ENSMUSG00000022466	Rpap3	0.92423	0.00541175
ENSMUSG00000019952	Poc1b	0.929212	0.00600939
ENSMUSG00000035142	Nubpl	0.930636	0.00940023
ENSMUSG00000026104	Stat1	0.932468	0.018847
ENSMUSG00000040127	Sdr9c7	0.932616	0.0147364
ENSMUSG00000036208	BC027231	0.933916	0.00102671
ENSMUSG00000027655	Dhx35	0.934071	0.0311476
ENSMUSG00000026797	Stxbp1	0.940076	2.98013e-05
ENSMUSG00000056899	Immp2l	0.94065	0.0264311
ENSMUSG00000061718	Ppp1r1b	0.942912	0.0248391
ENSMUSG00000064363	mt-Nd4	0.943313	0.00252783
ENSMUSG00000029635	Cdk8	0.946212	0.00556344
ENSMUSG00000022476	Polr3h	0.951587	0.00312417
ENSMUSG00000023122	Sult1c2	0.956861	0.0205465
ENSMUSG00000037902	Sirpa	0.959541	0.00650231
ENSMUSG00000062866	Phactr2	0.960855	0.00140512
ENSMUSG00000041272	Tox	0.961879	0.00274186
ENSMUSG00000017146	Brca1	0.963616	0.0158398
ENSMUSG00000002058	Unc119	0.966622	0.0330113
ENSMUSG00000015377	Dennd6b	0.972026	0.0498062
ENSMUSG00000017311	Pyy	0.982326	0.0265826
ENSMUSG00000048445	Ccdc57	0.987968	0.0311208
ENSMUSG00000020921	Tmem101	0.989331	0.00507449
ENSMUSG00000029675	Eln	0.990678	0.0201537
ENSMUSG00000058070	Eml1	0.995951	0.00748065
ENSMUSG00000035852	Misp	0.998339	0.0459924
ENSMUSG00000035095	Fam167a	1.00043	0.0276342
ENSMUSG00000050379	Sept6	1.00314	0.0458805
ENSMUSG00000032006	Pdgfd	1.00771	0.0322982
ENSMUSG00000057914	Cacnb2	1.00777	0.0122052
ENSMUSG00000018920	Cxcl16	1.01044	0.00959677
ENSMUSG00000031093	Dock11	1.01123	0.0346235
ENSMUSG00000027959	Sass6	1.0138	0.0198562
ENSMUSG00000037196	Pacrg	1.01421	0.0487751
ENSMUSG00000031919	Tmed6	1.01579	6.62165e-05
ENSMUSG00000027907	S100a11	1.01894	0.00133057
ENSMUSG00000015027	Galns	1.01989	0.0110503
ENSMUSG00000034685	Fam171a2	1.02112	0.046979
ENSMUSG00000029270	Fam69a	1.0252	0.00670441
ENSMUSG00000044456	Rin3	1.03347	0.0164299
ENSMUSG00000028976	Slc2a5	1.03806	0.0246354
ENSMUSG00000018774	Cd68	1.03975	0.0163071
ENSMUSG00000000290	Itgb2	1.04261	0.000125084
ENSMUSG00000015217	Hmgb3	1.04325	0.0253115
ENSMUSG00000019194	Scn1b	1.0444	0.0180306
ENSMUSG00000022849	Hspbap1	1.05046	0.020237
ENSMUSG00000020019	Ntn4	1.05052	1.34725e-07
ENSMUSG00000064368	mt-Nd6	1.05143	1.80182e-05
ENSMUSG00000049866	Arl4c	1.05778	0.00523669
ENSMUSG00000078520	Cela3a	1.05865	0.0271339
ENSMUSG00000031557	Plekha2	1.06116	0.000307712
ENSMUSG00000030145	Zfp248	1.06187	0.0468836
ENSMUSG00000053388	Trim50	1.07293	8.16564e-05
ENSMUSG00000035399	Oser1	1.08093	0.00400213
ENSMUSG00000021715	Cwc27	1.08899	0.000471215
ENSMUSG00000044968	Napepld	1.09238	0.0495063
ENSMUSG00000027350	Chgb	1.094	0.0465863
ENSMUSG00000046449	C77370	1.09593	0.0201716
ENSMUSG00000022773	Ypel1	1.09839	0.0494886
ENSMUSG00000022469	Rapgef3	1.12383	0.0337539
ENSMUSG00000024778	Fas	1.12519	0.0178358
ENSMUSG00000035000	Dpp4	1.12638	0.0228873
ENSMUSG00000035595	1600002K03Rik	1.12703	0.02495
ENSMUSG00000040345	Arhgap9	1.12818	0.0112913
ENSMUSG00000016918	Sulf1	1.13075	0.0434129
ENSMUSG00000033126	Ybey	1.13301	0.0232028
ENSMUSG00000021461	Fancc	1.13373	0.0101019
ENSMUSG00000019792	Trmt11	1.13607	0.00879375
ENSMUSG00000011658	Fuz	1.13934	0.0150612
ENSMUSG00000069516	Lyz2	1.14137	0.0278302
ENSMUSG00000026822	Lcn2	1.14178	0.0339889
ENSMUSG00000072620	Slfn2	1.14408	0.0177688
ENSMUSG00000050714	Zbtb26	1.14743	0.0483665
ENSMUSG00000028066	Pmf1	1.15	0.00482092
ENSMUSG00000005968	Tuft1	1.15231	0.00723247
ENSMUSG00000066720	Cldn9	1.15652	5.04708e-05
ENSMUSG00000039158	Akna	1.16564	0.0151524
ENSMUSG00000057789	Bak1	1.16586	0.00106651
ENSMUSG00000030340	Scnn1a	1.16872	0.00970537
ENSMUSG00000045193	Cirbp	1.17097	0.000190521
ENSMUSG00000005232	G6pc2	1.17448	0.0445684
ENSMUSG00000019989	Enpp3	1.17545	0.0213396
ENSMUSG00000020224	Llph	1.18137	0.0081804
ENSMUSG00000014245	Pigl	1.18668	0.0131519
ENSMUSG00000059897	Zfp930	1.18788	0.00166433
ENSMUSG00000034330	Plcg2	1.19329	1.03329e-05
ENSMUSG00000029156	Sgcb	1.19363	0.0149508
ENSMUSG00000026185	Igfbp5	1.19812	0.0309008
ENSMUSG00000086818	Ctrcos	1.19825	0.023139
ENSMUSG00000050721	Plekho2	1.20105	0.0182923
ENSMUSG00000024891	Slc29a2	1.20268	0.0296927
ENSMUSG00000020441	2310033P09Rik	1.20575	0.0195797
ENSMUSG00000021013	Ttc8	1.21034	0.00476412
ENSMUSG00000037946	Fgd3	1.2126	0.0279854
ENSMUSG00000032278	Paqr5	1.22283	0.0019549
ENSMUSG00000038895	Zfp653	1.22559	0.0432655
ENSMUSG00000019808	Adat2	1.23206	0.00276147
ENSMUSG00000052085	Dock8	1.23453	0.00182099
ENSMUSG00000030256	Bhlhe41	1.24382	0.0158593
ENSMUSG00000025875	Tspan17	1.24865	0.00438593
ENSMUSG00000027018	Hat1	1.25212	1.89897e-05
ENSMUSG00000024766	Lipo1	1.25559	0.0452345
ENSMUSG00000020589	Fam49a	1.25874	0.000144393
ENSMUSG00000046480	Scn4b	1.2589	3.11227e-07
ENSMUSG00000074398	Gm15441	1.2668	0.0436978
ENSMUSG00000021938	Pspc1	1.26786	0.00854113
ENSMUSG00000014158	Trpv4	1.27942	0.0340853
ENSMUSG00000024186	Rgs11	1.28534	0.0278234
ENSMUSG00000004366	Sst	1.2918	0.0133958
ENSMUSG00000026417	Pigr	1.29283	7.77338e-06
ENSMUSG00000026655	Fam107b	1.2989	0.000189014
ENSMUSG00000032470	Mras	1.30056	0.0492278
ENSMUSG00000085175	Gm11423	1.3015	0.0311563
ENSMUSG00000049044	Rapgef4	1.30892	0.0286057
ENSMUSG00000049999	Ppp1r3d	1.31307	0.0163581
ENSMUSG00000039116	Adgrg6	1.31616	0.000413185
ENSMUSG00000084235	Gm15421	1.31776	0.000301343
ENSMUSG00000046618	Olfml2a	1.32031	0.00042067
ENSMUSG00000027220	Syt13	1.3292	0.0330478
ENSMUSG00000038642	Ctss	1.33175	0.0220399
ENSMUSG00000073758	Sh3d21	1.33349	0.0393519
ENSMUSG00000029669	Tspan12	1.33484	0.00158575
ENSMUSG00000054435	Gimap4	1.34452	0.00648685
ENSMUSG00000010051	Hyal1	1.35056	0.0101051
ENSMUSG00000032085	Tagln	1.35613	0.000824907
ENSMUSG00000069184	Zfp72	1.35891	0.0481094
ENSMUSG00000060586	H2-Eb1	1.36014	0.00060424
ENSMUSG00000021194	Chga	1.37309	0.00390242
ENSMUSG00000030409	Dmpk	1.37558	0.0211102
ENSMUSG00000040605	Bace2	1.37618	0.00718425
ENSMUSG00000086324	Gm15564	1.3924	2.00435e-06
ENSMUSG00000004642	Slbp	1.39694	6.36598e-05
ENSMUSG00000038481	Cdk19	1.40382	3.8545e-06
ENSMUSG00000067430	Zfp763	1.41322	0.0471262
ENSMUSG00000039994	Timeless	1.42363	0.00499595
ENSMUSG00000018819	Lsp1	1.42979	0.0126069
ENSMUSG00000027160	Ccdc34	1.43136	0.0153503
ENSMUSG00000040219	Ttc12	1.43151	0.0188569
ENSMUSG00000030830	Itgal	1.44257	0.0332729
ENSMUSG00000038738	Shank1	1.445	0.0019668
ENSMUSG00000005686	Ampd3	1.44792	0.00384936
ENSMUSG00000048581	E130311K13Rik	1.44854	0.0190704
ENSMUSG00000010021	Kif19a	1.45328	0.0371052
ENSMUSG00000086429	Gt(ROSA)26Sor	1.45397	0.0287917
ENSMUSG00000001930	Vwf	1.45494	0.00517869
ENSMUSG00000031639	Tlr3	1.45733	0.000871495
ENSMUSG00000040703	Cyp2s1	1.46614	0.000498512
ENSMUSG00000024743	Syt7	1.4664	0.000185017
ENSMUSG00000044268	Gm4895	1.46932	0.0208473
ENSMUSG00000049488	Tmem67	1.47194	0.0177938
ENSMUSG00000041119	Pde9a	1.47276	0.00415215
ENSMUSG00000031196	F8	1.47419	0.0246498
ENSMUSG00000029913	Prdm5	1.47596	0.0255114
ENSMUSG00000026365	Cfh	1.47747	0.0429063
ENSMUSG00000000394	Gcg	1.4775	0.0268225
ENSMUSG00000041112	Elmo1	1.48126	0.0341092
ENSMUSG00000020889	Nr1d1	1.48134	6.61177e-07
ENSMUSG00000049536	Tceal1	1.48684	0.00236335
ENSMUSG00000035804	Ins1	1.49071	0.00321803
ENSMUSG00000024423	Impact	1.49107	0.0239573
ENSMUSG00000024349	Tmem173	1.5026	0.00407924
ENSMUSG00000027603	Ggt7	1.50369	0.0274331
ENSMUSG00000030774	Pak1	1.50484	0.00141514
ENSMUSG00000041859	Mcm3	1.50779	4.05542e-06
ENSMUSG00000027499	Pkia	1.51237	0.0301489
ENSMUSG00000047747	Rnf150	1.51958	0.0470032
ENSMUSG00000028337	Coro2a	1.52248	0.0450689
ENSMUSG00000026387	Sctr	1.52379	0.0497132
ENSMUSG00000040136	Abcc8	1.53376	0.000657415
ENSMUSG00000030748	Il4ra	1.53411	0.000183027
ENSMUSG00000073421	H2-Ab1	1.54747	0.00261233
ENSMUSG00000024610	Cd74	1.54752	1.20159e-06
ENSMUSG00000021678	F2rl1	1.55061	3.19657e-05
ENSMUSG00000024300	Myo1f	1.55691	0.036407
ENSMUSG00000020381	3010026O09Rik	1.56538	0.0458327
ENSMUSG00000036594	H2-Aa	1.57207	0.000251815
ENSMUSG00000037813	D630003M21Rik	1.57477	0.0379039
ENSMUSG00000038510	Rpf2	1.57539	0.00014856
ENSMUSG00000037032	Apbb1	1.57743	0.000950592
ENSMUSG00000040253	Gbp7	1.57873	0.0228102
ENSMUSG00000044250	Pced1b	1.57932	0.0314007
ENSMUSG00000085723	Gm15915	1.58827	0.000104888
ENSMUSG00000035969	Rusc2	1.60011	0.00109047
ENSMUSG00000024899	Papss2	1.6093	0.0006685
ENSMUSG00000020891	Alox8	1.61713	0.0125058
ENSMUSG00000041681	Iapp	1.61741	0.00159642
ENSMUSG00000071669	Snx29	1.6183	2.22542e-06
ENSMUSG00000044320	1700001O22Rik	1.6195	0.00960384
ENSMUSG00000020268	Lyrm7	1.6216	0.0230688
ENSMUSG00000027690	Slc2a2	1.62259	0.0119666
ENSMUSG00000044988	Ucn3	1.62601	0.0495578
ENSMUSG00000020718	Polg2	1.6304	0.0179635
ENSMUSG00000100001	1810007D17Rik	1.63464	0.000183161
ENSMUSG00000006154	Eps8l1	1.63703	0.0115005
ENSMUSG00000023092	Fhl1	1.65182	0.0132777
ENSMUSG00000043004	Gng2	1.65369	0.0281527
ENSMUSG00000029499	Pxmp2	1.65797	0.0195779
ENSMUSG00000029832	Nfe2l3	1.66063	8.62126e-06
ENSMUSG00000004665	Cnn2	1.66145	6.94121e-06
ENSMUSG00000032068	Plet1	1.66547	0.000176692
ENSMUSG00000031861	Lpar2	1.67054	0.0213644
ENSMUSG00000027562	Car2	1.67491	0.028141
ENSMUSG00000051506	Wdfy4	1.6942	0.00330306
ENSMUSG00000051314	Ffar2	1.69593	0.0286577
ENSMUSG00000015340	Cybb	1.69924	0.0265354
ENSMUSG00000078942	Naip6	1.70229	0.0412892
ENSMUSG00000073530	Pappa2	1.70578	0.00334838
ENSMUSG00000023800	Tiam2	1.724	0.00566553
ENSMUSG00000022822	Abcc5	1.72673	0.000168653
ENSMUSG00000022837	Iqcb1	1.73039	0.00183334
ENSMUSG00000044453	Ffar1	1.73189	0.0412271
ENSMUSG00000040723	Rcsd1	1.74092	0.00519897
ENSMUSG00000067818	Myl9	1.74939	0.000180118
ENSMUSG00000035187	Nkx6-1	1.74943	0.00469641
ENSMUSG00000056498	Tmem154	1.76035	0.0475503
ENSMUSG00000085241	Snhg3	1.76042	0.00364625
ENSMUSG00000099858	Gm6652	1.77656	0.0477561
ENSMUSG00000078546	2210404O09Rik	1.77919	0.0254046
ENSMUSG00000038193	Hand2	1.77984	0.0190365
ENSMUSG00000020173	Cobl	1.7799	3.47064e-06
ENSMUSG00000056004	9330182L06Rik	1.78134	0.0296457
ENSMUSG00000053600	Zfp472	1.7942	0.0187152
ENSMUSG00000035818	Plekhs1	1.79985	0.0365895
ENSMUSG00000040139	9430038I01Rik	1.80759	0.0232377
ENSMUSG00000027454	Gins1	1.80804	0.0196874
ENSMUSG00000040998	Npnt	1.81615	0.0233403
ENSMUSG00000037572	Wdhd1	1.81826	0.000359352
ENSMUSG00000033061	Resp18	1.82017	0.00278518
ENSMUSG00000054894	Atp5s	1.824	0.00368957
ENSMUSG00000027713	1810062G17Rik	1.82535	0.0347871
ENSMUSG00000040729	Cep126	1.82712	0.0246291
ENSMUSG00000042428	Mgat3	1.82717	0.019162
ENSMUSG00000048163	Selplg	1.83207	0.00946048
ENSMUSG00000021953	Tdh	1.84839	0.000793603
ENSMUSG00000060550	H2-Q7	1.84942	0.00387161
ENSMUSG00000020689	Itgb3	1.85802	0.0256995
ENSMUSG00000068154	Insm1	1.85827	0.00636516
ENSMUSG00000027015	Cybrd1	1.86777	0.0431728
ENSMUSG00000034192	Lsm3	1.86795	0.000116637
ENSMUSG00000055675	Kbtbd11	1.86799	0.014256
ENSMUSG00000002111	Spi1	1.86968	0.0370062
ENSMUSG00000028354	Fmn2	1.8718	0.00927055
ENSMUSG00000020901	Pik3r5	1.87609	2.00472e-05
ENSMUSG00000032908	Sgpp2	1.88068	0.00562865
ENSMUSG00000069515	Lyz1	1.88297	0.0186042
ENSMUSG00000050711	Scg2	1.88465	0.00037094
ENSMUSG00000003418	St8sia6	1.88482	0.0428698
ENSMUSG00000022504	Ciita	1.90712	0.0318434
ENSMUSG00000055409	Nell1	1.91799	0.0225682
ENSMUSG00000027950	Chrnb2	1.91868	0.0209783
ENSMUSG00000019845	Tube1	1.94061	0.00571394
ENSMUSG00000030499	Kctd15	1.94254	0.0325045
ENSMUSG00000058153	Sez6l	1.9475	0.00438125
ENSMUSG00000017491	Rarb	1.94843	0.0339442
ENSMUSG00000039616	Mocos	1.9516	0.000547148
ENSMUSG00000020143	Dock2	1.95754	0.00147602
ENSMUSG00000074151	Nlrc5	1.96443	0.0317739
ENSMUSG00000005447	Pafah1b3	1.96523	0.000241721
ENSMUSG00000027419	Pcsk2	1.96554	0.000319678
ENSMUSG00000030787	Lyve1	1.96611	0.0021394
ENSMUSG00000032496	Ltf	1.96711	0.0309788
ENSMUSG00000022237	Ankrd33b	1.98041	0.041344
ENSMUSG00000034918	Cdhr2	2.00081	9.63455e-08
ENSMUSG00000044042	Fmn1	2.00383	2.03836e-07
ENSMUSG00000044060	A830010M20Rik	2.00777	0.010803
ENSMUSG00000028581	Laptm5	2.01972	0.000197281
ENSMUSG00000022022	Mtrf1	2.02159	4.26555e-05
ENSMUSG00000030643	Rab30	2.03182	0.0345559
ENSMUSG00000034161	Scx	2.03335	0.00131432
ENSMUSG00000034765	Dusp5	2.04777	0.00173317
ENSMUSG00000021728	Emb	2.04987	0.00807554
ENSMUSG00000076498	Trbc2	2.06581	0.0266723
ENSMUSG00000037106	Fer1l6	2.06605	0.0159829
ENSMUSG00000033029	1700088E04Rik	2.06725	0.0047989
ENSMUSG00000039278	Pcsk1n	2.07006	0.000429637
ENSMUSG00000040013	Fkbp6	2.07265	0.000667384
ENSMUSG00000020788	Atp2a3	2.07381	1.08125e-05
ENSMUSG00000001128	Cfp	2.078	0.014801
ENSMUSG00000030306	Tmtc1	2.07822	0.00331897
ENSMUSG00000079620	Muc4	2.08008	0.0410612
ENSMUSG00000028488	Sh3gl2	2.0835	0.0201677
ENSMUSG00000027273	Snap25	2.08496	0.0459316
ENSMUSG00000034731	Dgkh	2.10469	0.021215
ENSMUSG00000025092	Hspa12a	2.10905	0.0216741
ENSMUSG00000025330	Padi4	2.11838	0.0469944
ENSMUSG00000031748	Gnao1	2.12094	0.00182319
ENSMUSG00000030443	Zfp583	2.12398	0.0237852
ENSMUSG00000047730	Fcgbp	2.12869	0.00478653
ENSMUSG00000027134	Lpcat4	2.13582	0.00685082
ENSMUSG00000026723	Trdmt1	2.15089	0.000507007
ENSMUSG00000001349	Cnn1	2.15436	0.0183749
ENSMUSG00000063286	Gm8995	2.15908	0.00375406
ENSMUSG00000038225	Primpol	2.15985	2.49396e-05
ENSMUSG00000028076	Cd1d1	2.16227	0.0140931
ENSMUSG00000019838	Slc16a10	2.16963	0.00622784
ENSMUSG00000044707	Ccnjl	2.17072	0.0127168
ENSMUSG00000006576	Slc4a3	2.17382	0.000931076
ENSMUSG00000037243	Zfp692	2.17862	0.00168674
ENSMUSG00000046516	Cox17	2.18077	0.0264727
ENSMUSG00000020573	Pik3cg	2.18666	0.012341
ENSMUSG00000008496	Pou2f2	2.18719	0.00480175
ENSMUSG00000000682	Cd52	2.20104	0.00287506
ENSMUSG00000035509	Fbxl21	2.23359	0.012457
ENSMUSG00000018822	Sfrp5	2.23544	0.0210453
ENSMUSG00000042436	Mfap4	2.2374	0.00586346
ENSMUSG00000032098	Treh	2.23815	0.0180305
ENSMUSG00000034634	Ly6d	2.23977	0.0175902
ENSMUSG00000032356	Rasgrf1	2.24423	0.0490584
ENSMUSG00000035215	Lsm7	2.24548	0.00278966
ENSMUSG00000042842	Serpinb6b	2.26625	0.00644952
ENSMUSG00000021908	Gm6768	2.26882	0.000271068
ENSMUSG00000076928	Trac	2.27341	0.0164146
ENSMUSG00000035811	Ugt2b35	2.27498	8.57844e-05
ENSMUSG00000040212	Emp3	2.28075	0.00121847
ENSMUSG00000037129	Tmprss13	2.3009	0.0128515
ENSMUSG00000024965	Fermt3	2.30537	0.00424347
ENSMUSG00000020334	Slc22a4	2.31434	0.0121755
ENSMUSG00000028464	Tpm2	2.31625	9.27484e-06
ENSMUSG00000025656	Arhgef9	2.32515	0.00705117
ENSMUSG00000050592	Fam78a	2.32587	0.000609188
ENSMUSG00000021803	Cdhr1	2.34282	0.014401
ENSMUSG00000035105	Egln3	2.34651	0.00593084
ENSMUSG00000032181	Scg3	2.35784	0.000110253
ENSMUSG00000025602	Zfp202	2.37812	0.00024858
ENSMUSG00000022382	Wnt7b	2.38658	0.00678584
ENSMUSG00000025912	Mybl1	2.4083	0.00919685
ENSMUSG00000029762	Akr1b8	2.41946	0.000251872
ENSMUSG00000022176	Rem2	2.4288	0.00392496
ENSMUSG00000038777	Sema6c	2.44626	0.00204753
ENSMUSG00000022240	Ctnnd2	2.44773	0.0118009
ENSMUSG00000000215	Ins2	2.44907	0.000164189
ENSMUSG00000018830	Myh11	2.45965	1.61436e-08
ENSMUSG00000052889	Prkcb	2.47231	0.00355127
ENSMUSG00000064267	Hvcn1	2.49331	0.00268777
ENSMUSG00000020175	Rab36	2.50473	0.00478061
ENSMUSG00000025044	Msr1	2.51456	0.0223339
ENSMUSG00000036304	Zdhhc23	2.52664	0.000347685
ENSMUSG00000076614	Ighg1	2.53601	0.0114296
ENSMUSG00000025083	Afap1l2	2.56892	0.00139789
ENSMUSG00000026786	Apbb1ip	2.57513	0.0109492
ENSMUSG00000035783	Acta2	2.57515	2.82741e-08
ENSMUSG00000064213	Defa24	2.59738	0.014826
ENSMUSG00000041245	Wnk3	2.60233	0.010122
ENSMUSG00000002997	Prkar2b	2.63178	0.000571523
ENSMUSG00000030220	Arhgdib	2.65537	7.08948e-05
ENSMUSG00000020609	Apob	2.67873	0.00509265
ENSMUSG00000022831	Hcls1	2.69967	4.48506e-05
ENSMUSG00000026073	Il1r2	2.74459	0.00866149
ENSMUSG00000023927	Satb1	2.77984	1.4355e-05
ENSMUSG00000034799	Unc13a	2.77989	0.000965711
ENSMUSG00000076609	Igkc	2.80547	0.00136034
ENSMUSG00000076612	Ighg2c	2.81554	0.000890141
ENSMUSG00000079440	Alpi	2.81967	0.0108082
ENSMUSG00000027514	Zbp1	2.82271	0.00244619
ENSMUSG00000041538	H2-Ob	2.87106	0.00636452
ENSMUSG00000039936	Pik3cd	2.87974	0.000547974
ENSMUSG00000076617	Ighm	2.90186	0.000274317
ENSMUSG00000081506	Amy2-ps1	2.91119	2.75314e-08
ENSMUSG00000031465	Angpt2	2.92218	0.000736676
ENSMUSG00000022026	Olfm4	2.93905	0.00648217
ENSMUSG00000026390	Marco	2.94721	0.00387812
ENSMUSG00000034871	Fam151a	2.95421	0.00257077
ENSMUSG00000057337	Chst3	2.97632	0.000960716
ENSMUSG00000104213	Ighd	2.9818	0.00102099
ENSMUSG00000029322	Plac8	3.01171	0.000600255
ENSMUSG00000057948	Unc13d	3.02931	0.00023196
ENSMUSG00000038486	Sv2a	3.03592	0.00190539
ENSMUSG00000031101	Sash3	3.04361	0.000447559
ENSMUSG00000006574	Slc4a1	3.04723	0.00576277
ENSMUSG00000004552	Ctse	3.04784	4.616e-05
ENSMUSG00000022315	Slc30a8	3.0488	0.00102379
ENSMUSG00000039542	Ncam1	3.09105	0.00201603
ENSMUSG00000032484	Ngp	3.09604	0.00212541
ENSMUSG00000046721	Rpl14-ps1	3.10371	1.39738e-06
ENSMUSG00000001281	Itgb7	3.15606	0.000270175
ENSMUSG00000038670	Mybpc2	3.21522	0.000738483
ENSMUSG00000030313	Dennd5b	3.21762	3.92635e-06
ENSMUSG00000035697	Hmha1	3.23501	0.000157989
ENSMUSG00000021624	Cd180	3.25216	0.000560083
ENSMUSG00000022824	Muc13	3.28099	0.00336777
ENSMUSG00000034127	Tspan8	3.29205	0.000532642
ENSMUSG00000018654	Ikzf1	3.31839	8.74962e-05
ENSMUSG00000030772	Dkk3	3.32852	0.000146078
ENSMUSG00000015829	Tnr	3.33121	0.00110589
ENSMUSG00000014030	Pax5	3.38455	0.000413672
ENSMUSG00000000409	Lck	3.4126	0.000228962
ENSMUSG00000005540	Fcer2a	3.44617	0.000100354
ENSMUSG00000035042	Ccl5	3.45826	1.59775e-05
ENSMUSG00000030798	Cd37	3.46278	5.76194e-06
ENSMUSG00000030707	Coro1a	3.49903	1.40434e-08
ENSMUSG00000021457	Syk	3.50858	7.95914e-08
ENSMUSG00000000486	Sept1	3.70621	3.74045e-05
ENSMUSG00000037337	Map4k1	3.721	6.64129e-06
ENSMUSG00000067149	Jchain	3.72612	1.32446e-05
ENSMUSG00000037649	H2-DMa	3.76987	2.15082e-08
ENSMUSG00000032080	Apoa4	3.81024	0.001284
ENSMUSG00000025467	Prap1	3.8971	0.00111395
ENSMUSG00000032053	Pou2af1	3.98738	3.97924e-05
ENSMUSG00000028255	Clca1	4.00994	0.00162086
ENSMUSG00000040990	Sh3kbp1	4.13118	1.87614e-09
ENSMUSG00000018168	Ikzf3	4.16205	1.0715e-05
ENSMUSG00000026581	Sell	4.29331	2.61673e-07
ENSMUSG00000040592	Cd79b	4.30934	3.33876e-06
ENSMUSG00000095079	Igha	4.33695	1.06788e-08
ENSMUSG00000030577	Cd22	4.40838	1.80207e-06
ENSMUSG00000039264	Gimap3	4.42349	4.44655e-07
ENSMUSG00000008193	Spib	4.4529	0.00017385
ENSMUSG00000076613	Ighg2b	4.4616	7.60972e-08
ENSMUSG00000042474	Fcmr	4.6133	8.2494e-08
ENSMUSG00000003379	Cd79a	4.91292	7.43536e-12
ENSMUSG00000033220	Rac2	5.11639	7.47354e-11
ENSMUSG00000024673	Ms4a1	5.11901	1.18856e-10
ENSMUSG00000023078	Cxcl13	5.13689	6.27342e-14
ENSMUSG00000026395	Ptprc	5.18843	1.87004e-11
ENSMUSG00000027737	Slc7a11	5.25102	1.24212e-52
ENSMUSG00000022491	Glycam1	5.27927	0.000445101
ENSMUSG00000036500	Akp3	5.48461	7.50087e-05
